# Supplementary material for: Financial inclusion and monetary policy effectiveness: A sustainable development approach of developed and under-developed countries
Source: PLoS One. 2021 Dec 22;16(12):e0261337. doi: 10.1371/journal.pone.0261337 (PMC8694445; doi:10.1371/journal.pone.0261337)
Supplement: S1 Dataset — (XLSX) [file pone.0261337.s001.xlsx]

## Sheet: BARRIERS INCLUDED DATA
Economy	Year	FII	MS	INF	IR	ER	EG
Algeria	2004	-2.35671	59.2653	3.9618	8	72.0606	4.3
Algeria	2005	-2.21605	53.8277	1.38245	8	73.2763	5.9
Algeria	2006	-1.76948	57.2839	2.3115	8	72.6466	1.7
Algeria	2007	-1.10247	64.0937	3.679	8	69.2924	3.4
Algeria	2008	-0.844401	62.9858	4.85859	8	64.5828	2.4
Algeria	2009	-0.266238	73.1609	5.73706	8	72.6474	1.6
Algeria	2010	0.0552867	69.0547	3.91106	8	74.386	3.6
Algeria	2011	0.165024	68.0596	4.52421	8	72.9379	2.9
Algeria	2012	0.243627	67.9544	8.89145	8	77.536	3.4
Algeria	2013	0.420669	71.7297	3.25424	8	79.3684	2.8
Algeria	2014	0.948627	79.3095	2.91693	8	80.579	3.8
Algeria	2015	1.36573	82.0007	4.78445	8	100.691	3.7
Algeria	2016	1.60754	78.8372	6.39769	8	109.443	3.2
Algeria	2017	1.84924	80.5321	5.59112	8	110.973	1.3
Algeria	2018	1.89961	79.0677	4.26999	8	116.594	1.4
Armenia, Republic of	2004	-2.17287	14.987	6.96126	18.6333	533.451	10.4678
Armenia, Republic of	2005	-2.05427	16.2984	0.638928	17.9843	457.687	13.8657
Armenia, Republic of	2006	-1.88495	18.287	2.89236	16.5251	416.04	13.198
Armenia, Republic of	2007	-1.46637	21.9524	4.40736	17.5157	342.079	13.7492
Armenia, Republic of	2008	-0.93522	19.8358	8.94995	17.0495	305.969	6.9
Armenia, Republic of	2009	-0.498319	25.9415	3.40677	18.7645	363.283	-14.15
Armenia, Republic of	2010	-0.265836	26.3391	8.17636	19.2004	373.66	2.2
Armenia, Republic of	2011	0.318029	29.8305	7.65001	17.7545	372.501	4.7
Armenia, Republic of	2012	0.741887	31.557	2.55802	17.2301	401.764	7.2
Armenia, Republic of	2013	0.961634	33.9222	5.78967	15.995	409.626	3.3
Armenia, Republic of	2014	1.30482	34.6723	2.98131	16.4087	415.92	3.6
Armenia, Republic of	2015	1.37632	36.7925	3.73169	17.5903	477.918	3.2
Armenia, Republic of	2016	1.41345	43.0229	-1.40361	17.3567	480.488	0.2
Armenia, Republic of	2017	1.57051	46.4154	0.969553	14.406	482.716	7.5
Armenia, Republic of	2018	1.59119	46.2126	2.52023	12.793	482.988	5.2
Bangladesh	2004	-1.54213	45.623	7.58754	10.3992	59.5127	5.23953
Bangladesh	2005	-1.51333	47.4211	7.04662	10.615	64.3275	6.53594
Bangladesh	2006	-1.45237	50.476	6.76526	11.6642	68.9332	6.6719
Bangladesh	2007	-1.38862	50.2819	9.10698	12.635	68.8749	7.0586
Bangladesh	2008	-1.25378	51.1876	8.90194	12.8892	68.5983	6.01379
Bangladesh	2009	-1.07213	54.8817	5.42347	13.3267	69.0391	5.04512
Bangladesh	2010	-0.729926	58.7459	8.12668	12.2192	69.6493	5.5718
Bangladesh	2011	-0.0643957	59.8118	11.3952	13.3217	74.1524	6.46438
Bangladesh	2012	0.0857429	60.7425	6.2175	13.9442	81.8627	6.52144
Bangladesh	2013	0.484009	61.3999	7.53041	13.5933	78.1032	6.01361
Bangladesh	2014	0.846682	63.3376	6.99164	12.945	77.6414	6.06106
Bangladesh	2015	1.43152	64.5066	6.19428	11.7092	77.9469	6.55265
Bangladesh	2016	1.85925	65.8483	5.51353	10.4092	78.4681	7.11349
Bangladesh	2017	2.03134	65.6861	5.70207	9.54	80.4375	7.28418
Bangladesh	2018	2.27813	64.3048	5.54362	9.65083	83.4662	7.86371
Costa Rica	2004	-2.04227	48.8883	12.3151	23.4256	437.935	4.33657
Costa Rica	2005	-1.83029	53.131	13.7978	24.6558	477.787	3.87087
Costa Rica	2006	-1.58923	53.8043	11.4708	22.1883	511.302	7.23773
Costa Rica	2007	-1.23256	54.2083	9.35703	12.7983	516.617	8.1679
Costa Rica	2008	-1.03327	56.9535	13.4247	15.8275	526.236	4.6496
Costa Rica	2009	-0.742934	57.2048	7.84276	19.7233	573.288	-0.970548
Costa Rica	2010	-0.584104	51.6265	5.66265	17.0908	525.829	4.95186
Costa Rica	2011	0.0712759	49.9137	4.87815	16.1458	505.664	4.3071
Costa Rica	2012	0.244132	50.1744	4.49556	18.2125	502.901	4.79692
Costa Rica	2013	1.59392	51.7054	5.23119	15.1883	499.767	2.26903
Costa Rica	2014	2.1856	53.9489	4.51935	14.9031	538.317	3.51534
Costa Rica	2015	0.834412	52.1846	0.801857	14.2333	534.566	3.63173
Costa Rica	2016	1.05199	50.5871	-0.0174719	11.6386	544.739	4.24599
Costa Rica	2017	1.14295	48.4473	1.62572	11.3651	567.513	3.39718
Costa Rica	2018	1.93038	47.2185	2.2212	11.1233	576.973	2.63398
Honduras	2004	-1.41377	49.3628	8.11379	19.8764	18.2097	6.2323
Honduras	2005	-1.24679	50.9056	8.80906	18.8311	18.8323	6.0506
Honduras	2006	-1.07981	55.131	5.57775	17.4367	18.8952	6.56724
Honduras	2007	-0.871082	56.787	6.93621	16.605	18.8951	6.18833
Honduras	2008	-0.704102	52.9997	11.4034	17.9367	18.9038	4.2316
Honduras	2009	-0.495376	50.7445	5.49634	19.445	18.8951	-2.43163
Honduras	2010	-0.28665	51.3072	4.69889	18.8647	18.8951	3.73114
Honduras	2011	-0.0779242	51.5116	6.76228	18.5575	18.9171	3.83569
Honduras	2012	0.130802	51.0926	5.19619	18.4507	19.5022	4.12869
Honduras	2013	0.339528	53.0862	5.1619	20.0809	20.3538	2.79156
Honduras	2014	0.548254	54.5923	6.12925	20.6122	20.9872	3.05808
Honduras	2015	1.17443	53.0047	3.15783	20.6576	21.9452	3.84008
Honduras	2016	1.84235	56.9626	2.72461	19.3319	22.835	3.89297
Honduras	2017	0.756978	59.0654	3.93436	19.2587	23.4871	4.78803
Honduras	2018	1.38315	59.9618	4.34735	17.8042	23.9027	3.74558
India	2004	-1.51891	64.6357	3.76725	10.9167	45.3165	7.92294
India	2005	-1.51965	65.5481	4.24634	10.75	44.1	7.92343
India	2006	-1.44365	68.063	5.79652	11.1875	45.307	8.06073
India	2007	-1.33493	72.2804	6.37288	13.0208	41.3485	7.66082
India	2008	-1.17983	77.373	8.34927	13.3125	43.5052	3.0867
India	2009	-1.00299	79.0752	10.8824	12.1875	48.4053	7.86189
India	2010	-0.664944	77.68	11.9894	8.33335	45.7258	8.49758
India	2011	-0.385774	78.8373	8.85836	10.1667	46.6705	5.24134
India	2012	-0.0063044	76.9132	9.31245	10.6042	53.4372	5.45636
India	2013	0.333026	78.1822	10.9076	10.2917	58.5978	6.38611
India	2014	1.21365	77.8994	6.35319	10.25	61.0295	7.41023
India	2015	1.57325	78.0119	5.87243	10.0083	64.1519	7.99625
India	2016	1.87241	74.6914	4.94103	9.6725	67.1953	8.16953
India	2017	2.04946	74.1227	2.49089	9.50833	65.1216	7.16789
India	2018	2.01517	73.4978	4.8607	9.45417	68.3895	6.81137
Indonesia	2004	-1.44972	45.0329	6.06406	14.1242	8938.85	5.03087
Indonesia	2005	-1.40494	43.354	10.4532	14.0508	9704.74	5.69257
Indonesia	2006	-1.32181	41.4017	13.1087	15.9792	9159.32	5.50095
Indonesia	2007	-1.25595	41.7541	6.40656	13.8617	9141	6.34502
Indonesia	2008	-1.1407	38.3099	10.2267	13.5983	9698.96	6.0137
Indonesia	2009	-1.02304	38.1967	4.38642	14.4983	10389.9	4.62887
Indonesia	2010	-1.02293	36.0017	5.1342	13.2517	9090.43	6.22385
Indonesia	2011	-0.457526	36.738	5.35605	12.4033	8770.43	6.16978
Indonesia	2012	0.530386	38.3893	4.2795	11.795	9386.63	6.03005
Indonesia	2013	0.89812	39.0755	6.41251	11.6575	10461.2	5.55726
Indonesia	2014	1.27951	39.4839	6.39493	12.605	11865.2	5.00667
Indonesia	2015	1.49496	39.4644	6.36312	12.6625	13389.4	4.87632
Indonesia	2016	1.58776	40.3571	3.52581	11.8883	13308.3	5.03307
Indonesia	2017	1.65099	39.8843	3.8088	11.0733	13380.8	5.06741
Indonesia	2018	1.63488	38.8212	3.19835	10.5367	14236.9	5.17127
Kenya	2004	2.72102	39.327	11.624	12.5317	79.1739	5.1043
Kenya	2005	1.60699	38.9067	10.3128	12.8825	75.5541	5.90667
Kenya	2006	0.850025	34.6016	14.4537	13.6355	72.1008	6.47249
Kenya	2007	0.334907	36.0648	9.75888	13.3403	67.3176	6.85073
Kenya	2008	-0.0154882	36.1055	26.2398	14.0169	69.1753	0.232283
Kenya	2009	-0.253528	36.4587	9.23413	14.8045	77.352	3.30694
Kenya	2010	-0.416348	40.3092	3.96139	14.3715	79.2332	8.4057
Kenya	2011	-0.525846	40.8546	14.0225	15.0468	88.8108	6.10826
Kenya	2012	-0.601067	40.8622	9.37777	19.7234	84.5296	4.56321
Kenya	2013	-0.651532	42.3033	5.71749	17.3135	86.1229	5.87868
Kenya	2014	-0.68581	43.2453	6.87815	16.5139	87.9222	5.35713
Kenya	2015	-0.65534	42.4351	6.58217	16.0866	98.1785	5.71851
Kenya	2016	-0.623919	39.3638	6.29716	16.5596	101.504	5.87895
Kenya	2017	-0.574407	36.9696	8.00572	13.6676	103.411	4.86254
Kenya	2018	-0.50966	37.4827	4.68982	13.0608	101.302	6.31978
Rwanda	2004	-2.24999	15.0607	12.2507	15.9875	577.449	7.44768
Rwanda	2005	-2.04467	15.0371	9.01409	15.7792	557.823	9.37792
Rwanda	2006	-2.06166	16.5507	8.88283	15.8658	551.71	10.7297
Rwanda	2007	-1.86695	18.2093	9.08072	15.9992	546.955	7.63327
Rwanda	2008	0.0953017	16.7068	15.4382	16.2517	546.849	11.1613
Rwanda	2009	0.298496	15.1388	12.8948	16.7233	568.281	6.24824
Rwanda	2010	0.317164	16.4731	-0.249888	17.0008	583.131	7.33466
Rwanda	2011	0.642754	19.8059	3.08017	16.6675	600.307	7.95836
Rwanda	2012	0.737805	19.7558	10.271	16.7017	614.295	8.64156
Rwanda	2013	0.952357	20.8718	5.92427	17.3192	646.636	4.71983
Rwanda	2014	0.900335	22.3898	2.35449	17.2592	681.862	6.1641
Rwanda	2015	1.08979	24.8343	2.5285	17.3333	720.975	8.86794
Rwanda	2016	1.15221	20.8495	7.17434	17.2929	787.252	5.98133
Rwanda	2017	1.12305	19.9686	8.27954	17.1673	831.531	6.11666
Rwanda	2018	0.914007	20	-0.312727	16.9467	861.093	8.60671
Pakistan	2004	-1.79744	49.3735	7.44462	7.2575	58.2579	7.36857
Pakistan	2005	-1.64354	49.8621	9.06333	9.07167	59.5145	7.6673
Pakistan	2006	-1.38416	56.3716	7.92108	10.9875	60.2713	6.17754
Pakistan	2007	-1.06797	58.8677	7.59868	11.7683	60.7385	4.83282
Pakistan	2008	-0.808896	54.4676	20.2861	12.9358	70.408	1.70141
Pakistan	2009	-0.607421	51.6261	13.6478	14.5375	81.7129	2.83166
Pakistan	2010	-0.452009	52.5128	13.8811	14.0425	85.1938	1.60669
Pakistan	2011	-0.271715	48.1001	11.9168	14.4192	86.3434	2.74841
Pakistan	2012	-0.0398035	51.4812	9.68235	13.5192	93.3952	3.50703
Pakistan	2013	0.366262	52.2405	7.69216	11.9858	101.629	4.39646
Pakistan	2014	0.765153	51.8274	7.18938	11.73	101.1	4.67471
Pakistan	2015	1.24743	53.3223	2.52933	10.1558	102.769	4.73115
Pakistan	2016	1.66531	57.181	3.76512	8.755	104.769	5.52674
Pakistan	2017	1.90895	57.1821	4.08537	8.21	105.455	5.55428
Pakistan	2018	2.11985	58.3615	5.07806	8.53083	121.824	5.83024
Philippines	2004	-1.66952	56.3289	4.82921	10.079	56.0399	6.69762
Philippines	2005	-1.45452	54.2756	6.51685	10.1849	55.0855	4.77767
Philippines	2006	-1.2796	60.6648	5.48523	9.77867	51.3143	5.24296
Philippines	2007	-1.22804	60.496	2.9	8.69142	46.1484	6.61666
Philippines	2008	-1.09187	59.4297	8.26045	8.75108	44.3233	4.15276
Philippines	2009	-0.920035	62.1081	4.21903	8.56617	47.6797	1.14833
Philippines	2010	-0.699322	61.3995	3.78984	7.67267	45.1097	7.63226
Philippines	2011	-0.364515	59.9635	4.71842	6.66325	43.3131	3.65975
Philippines	2012	0.0371748	58.968	3.02696	5.6795	42.2288	6.68382
Philippines	2013	0.640196	69.8034	2.58269	5.76683	42.4462	7.06402
Philippines	2014	0.900251	71.6781	3.59782	5.52592	44.3952	6.1453
Philippines	2015	1.2882	74.2282	0.674193	5.57825	45.5028	6.06655
Philippines	2016	1.71013	77.3912	1.2537	5.642	47.4925	6.88406
Philippines	2017	1.96549	78.9914	2.85319	5.62725	50.4037	6.67755
Philippines	2018	2.16598	78.1027	5.2116	6.1185	52.6614	6.24374
Ukraine	2004	-2.83619	36.4599	9.04807	17.4012	5.31918	12.1088
Ukraine	2005	-2.39916	44.0048	13.5696	16.1742	5.12473	2.99736
Ukraine	2006	-1.93729	48.023	9.05252	15.1692	5.05	7.4399
Ukraine	2007	-1.09051	55.0197	12.8388	13.8992	5.05	7.59347
Ukraine	2008	-0.127517	54.4515	25.2265	17.4925	5.26722	2.30403
Ukraine	2009	0.013226	53.4052	15.8812	20.8633	7.79124	-14.7585
Ukraine	2010	0.188505	55.392	9.37293	15.8684	7.93564	3.83439
Ukraine	2011	0.588318	52.7323	7.95572	15.9472	7.96756	5.46553
Ukraine	2012	1.03031	55.0449	0.568728	18.3922	7.99103	0.238681
Ukraine	2013	1.61668	62.039	-0.238949	16.6492	7.993	-0.0267296
Ukraine	2014	1.1179	60.2885	12.0719	17.718	11.8867	-6.55262
Ukraine	2015	0.680705	49.9894	48.6999	21.8229	21.8447	-9.77297
Ukraine	2016	0.754943	46.2277	13.9127	19.2372	25.5513	2.44099
Ukraine	2017	1.21893	40.513	14.4383	16.3835	26.5966	2.46605
Ukraine	2018	1.18115	35.9017	10.9519	19.0049	27.2005	3.33549
Malaysia	2004	0.777894	131.711	1.42127	6.04583	3.8	6.78344
Malaysia	2005	0.546836	124.964	2.97507	5.9525	3.78709	5.33214
Malaysia	2006	0.315779	129.338	3.60924	6.48583	3.66818	5.58485
Malaysia	2007	0.084721	125.202	2.02735	6.40917	3.43757	6.29879
Malaysia	2008	-0.146336	119.59	5.44078	6.08	3.33583	4.83177
Malaysia	2009	-0.377395	139.166	0.583308	5.08417	3.5245	-1.51353
Malaysia	2010	-0.608451	129.645	1.62285	5	3.22109	7.42485
Malaysia	2011	-0.72398	133.891	3.17447	4.915	3.06	5.29391
Malaysia	2012	-0.955038	136.804	1.66357	4.78583	3.0888	5.47345
Malaysia	2013	-1.18609	140.092	2.10501	4.6125	3.15091	4.69372
Malaysia	2014	-1.30162	137.102	3.14299	4.5869	3.27286	6.00672
Malaysia	2015	-0.492923	134.925	2.10439	4.58531	3.9055	5.09152
Malaysia	2016	0.315779	130.535	2.09057	4.54432	4.1483	4.44976
Malaysia	2017	1.35554	124.248	3.8712	4.60808	4.30044	5.74183
Malaysia	2018	2.3953	126.645	0.884709	4.92844	4.03513	4.74161
Nicaragua	2004	-1.93309	32.915	8.47021	13.4914	15.9372	5.31217
Nicaragua	2005	-1.64911	31.5382	9.5991	12.1014	16.7333	4.2824
Nicaragua	2006	-1.38072	30.4357	9.1402	11.5758	17.57	4.15232
Nicaragua	2007	-1.13778	31.2908	11.1269	13.0415	18.4485	5.07582
Nicaragua	2008	-0.907314	27.9424	19.8262	13.1694	19.3719	3.43557
Nicaragua	2009	-0.794499	31.1562	3.687	14.0447	20.3395	-3.29282
Nicaragua	2010	-0.748902	34.2079	5.45513	13.32	21.3564	4.41048
Nicaragua	2011	-0.468589	32.8781	8.08239	10.5378	22.4243	6.31671
Nicaragua	2012	-0.0202119	33.5315	7.19355	11.9943	23.5467	6.49675
Nicaragua	2013	0.673526	36.2354	7.13547	14.9846	24.7228	4.92679
Nicaragua	2014	1.06461	36.8259	6.03597	13.5379	25.9589	4.78453
Nicaragua	2015	1.61187	38.8567	3.99738	12.0524	27.2568	4.79273
Nicaragua	2016	1.55802	39.4543	3.52317	11.4383	28.621	4.56354
Nicaragua	2017	1.50849	41.8404	3.85067	10.7806	30.0509	4.67579
Nicaragua	2018	2.62369	34.2086	4.94724		31.5532	-3.81606
Mexico	2004	-2.36381	26.2	4.68841	7.43833	11.286	3.92059
Mexico	2005	-2.14825	26.5994	3.98806	9.695	10.8979	2.30781
Mexico	2006	-1.82346	25.5277	3.62947	7.51183	10.8992	4.49508
Mexico	2007	-1.21226	25.9841	3.96685	7.56083	10.9282	2.29145
Mexico	2008	-0.716842	26.35	5.12498	8.70577	11.1297	1.14358
Mexico	2009	-0.336012	29.8487	5.29736	7.07417	13.5135	-5.28574
Mexico	2010	0.0329844	30.6274	4.15673	5.28667	12.636	5.11812
Mexico	2011	0.162734	30.6996	3.40738	4.91583	12.4233	3.66301
Mexico	2012	0.769631	31.3336	4.11151	4.73083	13.1695	3.64232
Mexico	2013	0.888431	32.9703	3.80639	4.25167	12.772	1.35409
Mexico	2014	1.07993	34.457	4.01862	3.55167	13.2925	2.80434
Mexico	2015	1.08262	36.4513	2.72064	3.4225	15.8483	3.28799
Mexico	2016	1.3258	37.8142	2.82171	4.71833	18.6641	2.91055
Mexico	2017	1.51015	38.554	6.04146	7.33917	18.9265	2.11808
Mexico	2018	1.74835	37.8557	4.89935	8.08083	19.2443	2.13596
Mozambique	2004	-1.51514	22.3506	12.634	22.075	22.5813	7.92975
Mozambique	2005	-1.28739	24.5816	6.428	19.4672	23.061	6.63787
Mozambique	2006	-1.17192	25.5785	13.245	18.5613	25.4008	9.70211
Mozambique	2007	-0.981326	27.7225	8.161	19.5173	25.8403	7.73158
Mozambique	2008	-0.878111	28.8989	10.326	18.31	24.3006	7.28913
Mozambique	2009	-0.27421	35.6594	3.255	15.6757	27.5183	6.31379
Mozambique	2010	-0.0970857	38.6881	12.699	16.2627	33.9601	6.48815
Mozambique	2011	-0.168538	37.6749	10.351	19.0996	29.0676	7.40367
Mozambique	2012	0.370143	42.9471	2.091	16.8135	28.373	7.25844
Mozambique	2013	0.49371	44.8797	4.208	15.3206	30.1041	6.96361
Mozambique	2014	0.92531	49.7332	2.287	14.7979	31.3527	7.39851
Mozambique	2015	1.58191	56.3592	3.55	14.8665	39.9825	6.72328
Mozambique	2016	1.21935	53.4358	19.85	21.176	63.0562	3.82421
Mozambique	2017	0.820099	47.9632	15.11	27.8561	63.5843	3.74132
Mozambique	2018	0.963195	48.8555	3.91		60.3262	3.42817
Uganda	2004	-2.05167	17.2285	3.72129	20.6032	1810.3	6.80723
Uganda	2005	-1.88899	19.3229	8.44873	19.6454	1780.54	6.33257
Uganda	2006	-1.78519	19.9141	7.31068	18.6973	1831.45	10.7847
Uganda	2007	-1.52315	20.8755	6.13851	19.1058	1723.49	8.41243
Uganda	2008	-0.818899	23.6177	12.0509	20.4501	1720.44	8.70875
Uganda	2009	-0.294351	19.3861	13.0173	20.9552	2030.49	6.80152
Uganda	2010	-0.0499421	22.9185	3.97655	20.1746	2177.56	5.6376
Uganda	2011	0.0627359	22.6461	16.5643	21.8333	2522.8	9.39167
Uganda	2012	0.56126	20.7296	12.679	26.1501	2504.56	3.83746
Uganda	2013	1.06402	21.1426	4.90521	23.2836	2586.89	3.58691
Uganda	2014	1.20616	22.295	3.07571	21.5842	2599.79	5.10631
Uganda	2015	1.42095	22.5541	5.58969	22.6014	3240.65	5.18786
Uganda	2016	1.43148	23.0824	5.70638	23.8861	3420.1	4.781
Uganda	2017	1.28624	23.5651	5.20972	21.2787	3611.22	3.86302
Uganda	2018	1.37935	23.2699	2.61601	19.8466	3727.07	6.15235
Argentina	2004	-1.7051	28.3256	4.41572	6.77658	2.9233	9.02957
Argentina	2005	-1.69	28.6633	9.6394	6.16324	2.90366	8.85166
Argentina	2006	-1.64024	28.0496	10.9011	8.62692	3.05431	8.04715
Argentina	2007	-1.50825	27.8643	8.83141	11.052	3.09565	9.00765
Argentina	2008	-1.18651	23.4937	8.58401	19.4682	3.14416	4.05723
Argentina	2009	-0.935383	25.3227	6.28277	15.655	3.71011	-5.91853
Argentina	2010	-0.58239	25.3131	10.7801	10.5575	3.8963	10.1254
Argentina	2011	-0.0739024	24.3288	9.46569	14.0875	4.11014	6.00395
Argentina	2012	0.422621	27.0947	10.0303	14.0608	4.53693	-1.02642
Argentina	2013	1.01213	27.1269	10.26	17.1492	5.45935	2.40532
Argentina	2014	1.18129	25.7525	38	24.0092	8.07528	-2.51262
Argentina	2015	1.31953	27.6408	26.7	24.9158	9.23319	2.73116
Argentina	2016	1.52312	28.3139	41.2	31.2325	14.7582	-2.08033
Argentina	2017	1.72526	28.4702	25.68	26.5808	16.5627	2.66859
Argentina	2018	2.13782	27.2693	34.28	37.3912	28.095	-2.48179
Ecuador	2004	-1.88634	27.2693	2.74218	8.03	1	8.21102
Ecuador	2005	-1.89809	28.7422	2.40777	8.99	1	5.29131
Ecuador	2006	-1.40074	28.7968	3.29875	9.86	1	4.40353
Ecuador	2007	0.500582	30.6782	2.27618	10.72	1	2.19006
Ecuador	2008	0.439972	31.392	8.4001	9.14	1	6.35713
Ecuador	2009	1.25571	33.2103	5.15997	9.19	1	0.566492
Ecuador	2010	1.38927	34.7579	3.55438	8.68	1	3.5253
Ecuador	2011	-0.264235	35.5638	4.47453	8.17	1	7.86814
Ecuador	2012	-0.143651	37.504	5.10172	8.17	1	5.64196
Ecuador	2013	-0.0028989	39.5013	2.72178	8.17	1	4.94651
Ecuador	2014	0.280278	42.4588	3.58922	8.19	1	3.78887
Ecuador	2015	0.408149	41.4008	3.96665	9.12	1	0.0988726
Ecuador	2016	0.447027	48.3455	1.72826	8.1	1	-1.22638
Ecuador	2017	0.375498	36.7968	0.417336	7.83	1	2.36839
Ecuador	2018	0.499466	37.345	-0.224103	8.69	1	1.37713
Jamaica	2004	-1.27507	64.3121	13.5423	18.1375	61.1972	1.32373
Jamaica	2005	-1.22709	62.6957	15.0821	17.3608	62.2807	0.893798
Jamaica	2006	-1.16726	61.5906	8.52089	17.6425	65.7439	2.89913
Jamaica	2007	-1.08602	55.881	9.28565	17.1975	69.1922	1.43195
Jamaica	2008	-0.980369	53.9578	22.0305	16.8258	72.7562	-0.811737
Jamaica	2009	-0.869393	53.2643	9.57379	16.432	87.8941	-4.33665
Jamaica	2010	-0.725472	52.0706	12.6095	20.4545	87.1961	-1.46606
Jamaica	2011	-0.528564	50.8794	7.52969	19.5093	85.8935	1.73038
Jamaica	2012	-0.276456	47.0502	6.89825	17.6283	88.7498	-0.613636
Jamaica	2013	0.0158244	50.5913	9.3444	17.7165	100.398	0.501561
Jamaica	2014	0.389616	56.5869	8.29001	17.217	110.935	0.691478
Jamaica	2015	0.867122	60.7831	3.67589	16.9765	116.97	0.922682
Jamaica	2016	1.46452	63.1921	2.34976	16.4885	125.095	1.37564
Jamaica	2017	2.22431	63.1921	4.37751	14.9051	127.965	1.00337
Jamaica	2018	3.17431	63.1921	3.73872	14.0941	128.872	1.94088
Mauritius	2004	-2.15334	98.2605	4.71037	21	27.4985	4.33002
Mauritius	2005	-1.83881	98.9792	4.93717	21.0417	29.4962	1.77754
Mauritius	2006	-1.53505	93.113	8.9135	21.0833	31.7081	4.86554
Mauritius	2007	-1.05762	93.7728	8.82729	21.8742	31.3137	5.72702
Mauritius	2008	-0.720829	96.503	9.73228	11.5417	28.4528	5.38696
Mauritius	2009	0.151968	96.2539	2.51609	9.25	31.9598	3.31508
Mauritius	2010	0.434976	97.4913	2.93236	8.875	30.7844	4.3772
Mauritius	2011	0.835711	96.6398	6.52249	8.91667	28.706	4.07754
Mauritius	2012	1.1406	98.5664	3.85216	8.66667	30.05	3.49612
Mauritius	2013	1.4203	98.1771	3.5433	8.5	30.7014	3.36041
Mauritius	2014	1.63086	101.401	3.21769	8.5	30.6216	3.74458
Mauritius	2015	1.41889	106.857	1.28655	8.5	35.0567	3.55307
Mauritius	2016	0.833406	109.896	0.977675	8.5	35.5419	3.83793
Mauritius	2017	0.0318166	114.191	3.667	8.5	34.4814	3.81415
Mauritius	2018	-0.592881	115.015	3.21605	8.5	33.9344	3.77382
Peru	2004	-1.30517	27.8563	3.66247	24.6746	3.41317	4.9582
Peru	2005	-1.28001	29.6507	1.6163	25.5338	3.29584	6.28506
Peru	2006	-1.20886	27.6742	2.00226	23.9333	3.27403	7.5289
Peru	2007	-1.11938	32.5157	1.77999	22.8556	3.12804	8.51839
Peru	2008	-1.00013	36.18	5.78588	23.6734	2.92441	9.12657
Peru	2009	-0.882757	36.6669	2.93623	21.0419	3.01151	1.09582
Peru	2010	-0.776107	38.7594	1.52832	18.9769	2.82512	8.33246
Peru	2011	-0.625376	38.1571	3.36931	18.6779	2.7541	6.32719
Peru	2012	-0.383766	40.8564	3.65571	19.2369	2.63759	6.13972
Peru	2013	-0.281156	44.4877	2.80672	18.1393	2.7019	5.85252
Peru	2014	0.207606	45.0348	3.24496	15.7433	2.83904	2.38216
Peru	2015	2.3842	48.2179	3.54929	16.1058	3.18444	3.25224
Peru	2016	2.04772	46.224	3.59211	16.4662	3.37506	3.95332
Peru	2017	1.99864	47.6441	2.80284	15.75	3.26049	2.51884
Peru	2018	2.22455	47.2501	1.31765	14.296	3.2866	3.97694
South Africa	2004	2.85184	61.5969	-0.69203	11.2917	6.45969	4.55455
South Africa	2005	1.55419	66.9701	2.06285	10.625	6.35933	5.27706
South Africa	2006	0.736051	73.1851	3.2439	11.1667	6.77155	5.6038
South Africa	2007	0.22112	79.086	6.17781	13.1667	7.04537	5.36048
South Africa	2008	-0.103478	80.7999	10.0553	15.125	8.26122	3.19105
South Africa	2009	-0.307827	77.6779	7.26456	11.7083	8.47367	-1.53809
South Africa	2010	-0.436929	75.7996	4.06354	9.83333	7.32122	3.03973
South Africa	2011	-0.518078	74.6356	5.01716	9	7.26113	3.28417
South Africa	2012	-0.568981	72.9424	5.72394	8.75	8.20997	2.21335
South Africa	2013	-0.601441	71.0136	5.7764	8.5	9.65506	2.4852
South Africa	2014	-0.622097	70.8703	6.13602	9.125	10.55	1.84699
South Africa	2015	-0.60513	73.4657	4.50921	9.41667	13.29	1.19373
South Africa	2016	-0.578572	72.4045	6.5946	10.4583	13.71	0.399088
South Africa	2017	-0.54021	72.1801	5.18108	10.375	14.46	1.41451
South Africa	2018	-0.480455	72.7763	4.50458	10.0833	13.76	0.787056
Thailand	2004	-2.55381	107.437	2.75915	4.55309	40.2224	6.28929
Thailand	2005	-2.15124	104.104	4.54037	4.71935	40.2201	4.18783
Thailand	2006	-1.67357	102.056	4.63747	6.27381	37.882	4.96792
Thailand	2007	-1.37651	100.365	2.24154	6.04657	34.5182	5.43509
Thailand	2008	-0.703127	102.446	5.46849	5.82189	33.3133	1.72567
Thailand	2009	-0.359847	109.922	-0.845716	4.776	34.2858	-0.690733
Thailand	2010	0.0077127	108.981	3.24759	4.33404	31.6857	7.51359
Thailand	2011	0.245004	119.926	3.80879	5.06757	30.4917	0.839959
Thailand	2012	0.570238	121.117	3.0149	5.18731	31.0831	7.24279
Thailand	2013	0.90194	124.369	2.18489	5.06043	30.726	2.68738
Thailand	2014	1.24261	127.05	1.89514	4.94915	32.4798	0.984414
Thailand	2015	1.36023	127.731	-0.900425	4.73187	34.2477	3.1339
Thailand	2016	1.39068	125.705	0.18815	4.46835	35.2964	3.35649
Thailand	2017	1.5818	124.339	0.665632	4.41658	33.9398	4.02409
Thailand	2018	1.51789	123.248	1.0639	4.14667	32.3102	4.12923
Turkey	2004	-1.85916	33.5372	8.59826	38	1.42554	9.64432
Turkey	2005	-1.72012	39.0559	8.17916	23	1.34358	9.00985
Turkey	2006	-1.54208	40.7317	9.59724	27	1.42845	7.1097
Turkey	2007	-1.29056	42.0702	8.75618	25	1.30293	5.03046
Turkey	2008	-0.940973	46.4786	10.4441	25	1.30152	0.845251
Turkey	2009	-0.730834	52.1315	6.25098	15	1.54996	-4.70447
Turkey	2010	-0.335575	53.2324	8.56644	14	1.50285	8.48737
Turkey	2011	0.098615	51.0147	6.47188	17	1.67495	11.1135
Turkey	2012	0.410355	50.0443	8.89157	13.5	1.796	4.78994
Turkey	2013	0.97536	52.5881	7.49309	10.25	1.90377	8.49131
Turkey	2014	1.33714	51.7556	8.85457	9	2.18854	5.16669
Turkey	2015	1.47317	52.7173	7.67085	9	2.72001	6.08589
Turkey	2016	1.36971	55.6045	7.77513	8.75	3.02013	3.18383
Turkey	2017	1.36384	54.3253	11.1443	8.75	3.64813	7.47087
Turkey	2018	1.39111	53.9808	16.3325	18.5	4.82837	2.82678
Namibia	2004	1.73366	39.6898	4.13663	11.3892	6.45969	12.2695
Namibia	2005	1.43322	38.564	2.28195	10.61	6.35933	2.52926
Namibia	2006	1.13278	42.6876	4.96117	11.1808	6.77155	7.07318
Namibia	2007	0.865719	42.7109	6.54788	12.8842	7.04537	5.37404
Namibia	2008	0.59866	42.5065	9.09464	13.7367	8.26122	2.64981
Namibia	2009	0.364982	63.2349	9.45173	11.1183	8.47367	0.295971
Namibia	2010	0.131305	62.6037	4.87492	9.72	7.32122	6.03925
Namibia	2011	-0.102373	64.0491	5.0056	8.73	7.26113	5.09134
Namibia	2012	-0.302668	57.2398	6.722	8.65188	8.20997	5.06168
Namibia	2013	-0.502963	56.6543	5.60093	8.28917	9.65506	5.61472
Namibia	2014	-0.703258	53.5919	5.34953	8.69917	10.8527	6.35168
Namibia	2015	-0.903553	54.5925	3.39566	9.32417	12.8819	6.08638
Namibia	2016	-1.07046	51.7751	6.7278	9.86693	14.7088	1.12317
Namibia	2017	-1.27076	52.1262	6.14392	10.0437	13.3129	-0.867877
Namibia	2018	-1.40429	54.3113	4.28857	10.1422	13.2339	-0.546332
North Macedonia, Republic of	2004	-2.68651	33.6734	-0.44865	12.4417	49.4099	4.67444
North Macedonia, Republic of	2005	-2.68656	35.4689	0.525516	12.5168	49.2837	4.72373
North Macedonia, Republic of	2006	-2.05212	40.7783	3.21363	11.5566	48.8018	5.13703
North Macedonia, Republic of	2007	-0.996727	47.5703	2.25176	10.5022	44.7298	6.47349
North Macedonia, Republic of	2008	0.0448982	47.8074	8.3319	10.2321	41.8677	5.472
North Macedonia, Republic of	2009	0.354054	48.6373	-0.739634	11.1698	44.1006	-0.358615
North Macedonia, Republic of	2010	0.50992	51.4722	1.50998	10.6958	46.4854	3.35875
North Macedonia, Republic of	2011	0.530312	52.8196	3.90475	9.60034	44.2308	2.33989
North Macedonia, Republic of	2012	0.41423	54.1445	3.31606	9.06831	47.8903	-0.455923
North Macedonia, Republic of	2013	0.757818	51.6599	2.785	8.48633	46.3953	2.92473
North Macedonia, Republic of	2014	0.882328	53.5237	-0.281705	7.76515	46.4371	3.62964
North Macedonia, Republic of	2015	1.27923	54.4005	-0.29992	7.45628	55.5371	3.85561
North Macedonia, Republic of	2016	1.23108	54.1697	-0.239291	7.0176	55.7317	2.84844
North Macedonia, Republic of	2017	1.19091	54.6527	1.35162	6.60666	54.6655	0.240521
North Macedonia, Republic of	2018	1.22714	56.5547	1.45831	6.10692	52.1071	2.66459
Georgia	2004	-2.53424	15.6165	5.66	22.0871	1.91665	5.7945
Georgia	2005	-2.32886	16.879	8.25	17.5509	1.81268	9.58957
Georgia	2006	-1.88589	20.3031	9.16	17.0603	1.78043	9.41977
Georgia	2007	-1.18232	24.1197	9.25	17.0861	1.67049	12.579
Georgia	2008	-0.311099	23.1807	10	18.0441	1.49079	2.41857
Georgia	2009	-0.248079	26.4852	1.73	17.8663	1.67049	-3.65051
Georgia	2010	-0.0034508	29.8844	7.11	15.8451	1.78234	6.24949
Georgia	2011	0.125714	29.1563	8.54	14.9952	1.6865	7.4
Georgia	2012	0.784295	30.2046	-0.94	14.8085	1.65126	6.4
Georgia	2013	1.02365	36.6391	-0.15	13.5949	1.66335	3.6
Georgia	2014	1.17483	38.3864	3.07	11.9097	1.76567	4.4
Georgia	2015	1.12106	42.0207	4	12.4885	2.26934	3
Georgia	2016	1.34471	47.1522	2.14	12.6209	2.36673	2.9
Georgia	2017	1.42247	48.6603	6.04	11.4854	2.50954	4.8
Georgia	2018	1.49721	51.4268	2.62	11.1194	2.53411	4.8
Moldova	2004	-1.25361	36.7541	12.5243	20.9383	12.3297	7.4
Moldova	2005	-0.727234	42.0346	11.9592	19.2608	12.5996	7.5
Moldova	2006	-0.480721	43.701	12.7778	18.1283	13.1311	4.8
Moldova	2007	0.0648524	51.1781	12.3672	18.825	12.1399	3
Moldova	2008	0.901681	50.3496	12.783	21.0642	10.392	7.8
Moldova	2009	0.757952	54.0867	-0.0627186	20.5442	11.1096	-6
Moldova	2010	0.854018	43.0444	7.48385	16.36	12.3693	7.1
Moldova	2011	1.46238	41.5844	7.68725	14.438	11.7386	5.81817
Moldova	2012	1.54877	47.0479	4.54633	13.4182	12.1114	-0.589734
Moldova	2013	1.69351	52.5232	4.59788	12.2942	12.5868	9.04387
Moldova	2014	2.06433	49.4248	5.08879	11.0125	14.0356	4.99963
Moldova	2015	-1.6366	43.9134	9.67624	14.1492	18.8185	-0.338235
Moldova	2016	-1.70622	43.8696	6.35931	14.276	19.9238	4.40889
Moldova	2017	-1.77344	43.0766	6.57023	10.3627	18.499	4.69079
Moldova	2018	-1.76966	43.7826	3.04505	8.8475	16.8021	3.4
Madagascar	2004	-1.81494	24.3664	13.9558	24.5625	1868.86	5.257
Madagascar	2005	-1.63639	20.1298	18.3638	25.875	2003.03	4.6029
Madagascar	2006	-1.49103	22.5108	10.7656	28.15	2142.3	5.02261
Madagascar	2007	-1.18176	23.4513	10.288	40.275	1873.88	6.24058
Madagascar	2008	-0.933123	22.5218	9.29651	44	1708.37	6.71263
Madagascar	2009	-0.722455	23.8425	8.95422	44.6192	1956.21	-3.97871
Madagascar	2010	-0.549364	24.4275	9.24732	46	2089.95	0.61924
Madagascar	2011	-0.297095	26.0146	9.48254	52.5	2025.12	1.57843
Madagascar	2012	-0.015686	25.7483	5.71384	56.125	2194.97	3.01115
Madagascar	2013	0.223229	24.8357	5.82643	58.98	2206.91	2.30038
Madagascar	2014	0.775205	24.9748	6.08041	60	2414.81	3.3392
Madagascar	2015	1.27638	26.2413	7.40419	56.7167	2933.51	3.1323
Madagascar	2016	1.79316	28.0936	6.6548	60	3176.54	3.99315
Madagascar	2017	2.28703	29.3758	8.28422	60	3116.11	3.93331
Madagascar	2018	2.28682	29.1243	7.29152	55.3896	3334.75	4.56479

## Sheet: WITHOUT BARRIERS
Economy	ID CODE	Year	fii	ms	inf	ir	er	eg		LNCPI
Algeria	1	2004	-1.68591	59.2653	3.9618	8	72.0606	4.3		0.597893
Algeria	1	2005	-1.59678	53.8277	1.38245	8	73.2763	5.9		0.140648
Algeria	1	2006	-1.26288	57.2839	2.3115	8	72.6466	1.7		0.363894
Algeria	1	2007	-0.759084	64.0937	3.679	8	69.2924	3.4		0.565729
Algeria	1	2008	-0.576841	62.9858	4.85859	8	64.5828	2.4		0.68651
Algeria	1	2009	-0.150337	73.1609	5.73706	8	72.6474	1.6		0.758689
Algeria	1	2010	0.0759535	69.0547	3.91106	8	74.386	3.6		0.592295
Algeria	1	2011	0.143016	68.0596	4.52421	8	72.9379	2.9		0.655543
Algeria	1	2012	0.185903	67.9544	8.89145	8	77.536	3.4		0.948973
Algeria	1	2013	0.301753	71.7297	3.25424	8	79.3684	2.8		0.512449
Algeria	1	2014	0.676075	79.3095	2.91693	8	80.579	3.8		0.464926
Algeria	1	2015	0.964842	82.0007	4.78445	8	100.691	3.7		0.679832
Algeria	1	2016	1.1217	78.8372	6.39769	8	109.443	3.2		0.806024
Algeria	1	2017	1.27491	80.5321	5.59112	8	110.973	1.3		0.747498
Algeria	1	2018	1.28769	79.0677	4.26999	8	116.594	1.4		0.630427
Armenia, Republic of	2	2004	-2.17222	14.987	6.96126	18.6333	533.451	10.4678		0.842688
Armenia, Republic of	2	2005	-2.05371	16.2984	0.638928	17.9843	457.687	13.8657		-0.194548
Armenia, Republic of	2	2006	-1.88449	18.287	2.89236	16.5251	416.04	13.198		0.461252
Armenia, Republic of	2	2007	-1.46608	21.9524	4.40736	17.5157	342.079	13.7492		0.644179
Armenia, Republic of	2	2008	-0.935018	19.8358	8.94995	17.0495	305.969	6.9		0.951821
Armenia, Republic of	2	2009	-0.49815	25.9415	3.40677	18.7645	363.283	-14.15		0.532342
Armenia, Republic of	2	2010	-0.265704	26.3391	8.17636	19.2004	373.66	2.2		0.91256
Armenia, Republic of	2	2011	0.318057	29.8305	7.65001	17.7545	372.501	4.7		0.883662
Armenia, Republic of	2	2012	0.74179	31.557	2.55802	17.2301	401.764	7.2		0.407904
Armenia, Republic of	2	2013	0.961448	33.9222	5.78967	15.995	409.626	3.3		0.762654
Armenia, Republic of	2	2014	1.30451	34.6723	2.98131	16.4087	415.92	3.6		0.474407
Armenia, Republic of	2	2015	1.37591	36.7925	3.73169	17.5903	477.918	3.2		0.571906
Armenia, Republic of	2	2016	1.41301	43.0229	-1.40361	17.3567	480.488	0.2		#NUM!
Armenia, Republic of	2	2017	1.57001	46.4154	0.969553	14.406	482.716	7.5		-0.0134283
Armenia, Republic of	2	2018	1.59064	46.2126	2.52023	12.793	482.988	5.2		0.401441
Bangladesh	3	2004	-1.07165	45.623	7.58754	10.3992	59.5127	5.23953		0.880101
Bangladesh	3	2005	-1.05314	47.4211	7.04662	10.615	64.3275	6.53594		0.847981
Bangladesh	3	2006	-1.01398	50.476	6.76526	11.6642	68.9332	6.6719		0.830285
Bangladesh	3	2007	-0.972136	50.2819	9.10698	12.635	68.8749	7.0586		0.959375
Bangladesh	3	2008	-0.883619	51.1876	8.90194	12.8892	68.5983	6.01379		0.949485
Bangladesh	3	2009	-0.762645	54.8817	5.42347	13.3267	69.0391	5.04512		0.734277
Bangladesh	3	2010	-0.533572	58.7459	8.12668	12.2192	69.6493	5.5718		0.909913
Bangladesh	3	2011	-0.0840109	59.8118	11.3952	13.3217	74.1524	6.46438		1.05672
Bangladesh	3	2012	0.0286476	60.7425	6.2175	13.9442	81.8627	6.52144		0.793616
Bangladesh	3	2013	0.311904	61.3999	7.53041	13.5933	78.1032	6.01361		0.876818
Bangladesh	3	2014	0.576383	63.3376	6.99164	12.945	77.6414	6.06106		0.844579
Bangladesh	3	2015	1.00019	64.5066	6.19428	11.7092	77.9469	6.55265		0.791991
Bangladesh	3	2016	1.32127	65.8483	5.51353	10.4092	78.4681	7.11349		0.741429
Bangladesh	3	2017	1.46746	65.6861	5.70207	9.54	80.4375	7.28418		0.756033
Bangladesh	3	2018	1.6689	64.3048	5.54362	9.65083	83.4662	7.86371		0.743794
Costa Rica	4	2004	-1.87997	48.8883	12.3151	23.4256	437.935	4.33657		1.09044
Costa Rica	4	2005	-1.45883	53.131	13.7978	24.6558	477.787	3.87087		1.13981
Costa Rica	4	2006	-1.2407	53.8043	11.4708	22.1883	511.302	7.23773		1.05959
Costa Rica	4	2007	-0.572995	54.2083	9.35703	12.7983	516.617	8.1679		0.971138
Costa Rica	4	2008	0.165234	56.9535	13.4247	15.8275	526.236	4.6496		1.1279
Costa Rica	4	2009	-0.102535	57.2048	7.84276	19.7233	573.288	-0.970548		0.894469
Costa Rica	4	2010	-0.440015	51.6265	5.66265	17.0908	525.829	4.95186		0.75302
Costa Rica	4	2011	-0.190616	49.9137	4.87815	16.1458	505.664	4.3071		0.688255
Costa Rica	4	2012	0.0181834	50.1744	4.49556	18.2125	502.901	4.79692		0.652784
Costa Rica	4	2013	0.314741	51.7054	5.23119	15.1883	499.767	2.26903		0.7186
Costa Rica	4	2014	0.682823	53.9489	4.51935	14.9031	538.317	3.51534		0.655076
Costa Rica	4	2015	0.900154	52.1846	0.801857	14.2333	534.566	3.63173		-0.095903
Costa Rica	4	2016	1.23711	50.5871	-0.0174719	11.6386	544.739	4.24599		#NUM!
Costa Rica	4	2017	1.28268	48.4473	1.62572	11.3651	567.513	3.39718		0.211047
Costa Rica	4	2018	1.28473	47.2185	2.2212	11.1233	576.973	2.63398		0.346587
Honduras	5	2004	-2.0946	49.3628	8.11379	19.8764	18.2097	6.2323		0.909224
Honduras	5	2005	-1.81132	50.9056	8.80906	18.8311	18.8323	6.0506		0.94493
Honduras	5	2006	-1.23444	55.131	5.57775	17.4367	18.8952	6.56724		0.746459
Honduras	5	2007	-0.266119	56.787	6.93621	16.605	18.8951	6.18833		0.841123
Honduras	5	2008	0.228344	52.9997	11.4034	17.9367	18.9038	4.2316		1.05704
Honduras	5	2009	0.171687	50.7445	5.49634	19.445	18.8951	-2.43163		0.740074
Honduras	5	2010	-0.36398	51.3072	4.69889	18.8647	18.8951	3.73114		0.671995
Honduras	5	2011	-0.132199	51.5116	6.76228	18.5575	18.9171	3.83569		0.830093
Honduras	5	2012	0.563141	51.0926	5.19619	18.4507	19.5022	4.12869		0.715685
Honduras	5	2013	0.836126	53.0862	5.1619	20.0809	20.3538	2.79156		0.71281
Honduras	5	2014	0.975189	54.5923	6.12925	20.6122	20.9872	3.05808		0.787407
Honduras	5	2015	0.537387	53.0047	3.15783	20.6576	21.9452	3.84008		0.499389
Honduras	5	2016	0.774319	56.9626	2.72461	19.3319	22.835	3.89297		0.435305
Honduras	5	2017	0.918534	59.0654	3.93436	19.2587	23.4871	4.78803		0.594874
Honduras	5	2018	0.897931	59.9618	4.34735	17.8042	23.9027	3.74558		0.638225
India	6	2004	-1.8546	64.6357	3.76725	10.9167	45.3165	7.92294		0.576025
India	6	2005	-1.74315	65.5481	4.24634	10.75	44.1	7.92343		0.628015
India	6	2006	-1.56559	68.063	5.79652	11.1875	45.307	8.06073		0.763168
India	6	2007	-0.916452	72.2804	6.37288	13.0208	41.3485	7.66082		0.804336
India	6	2008	0.0783652	77.373	8.34927	13.3125	43.5052	3.0867		0.921648
India	6	2009	0.526155	79.0752	10.8824	12.1875	48.4053	7.86189		1.03672
India	6	2010	0.213453	77.68	11.9894	8.33335	45.7258	8.49758		1.0788
India	6	2011	0.54076	78.8373	8.85836	10.1667	46.6705	5.24134		0.947353
India	6	2012	0.445591	76.9132	9.31245	10.6042	53.4372	5.45636		0.969064
India	6	2013	0.664141	78.1822	10.9076	10.2917	58.5978	6.38611		1.03773
India	6	2014	0.896514	77.8994	6.35319	10.25	61.0295	7.41023		0.802992
India	6	2015	1.06039	78.0119	5.87243	10.0083	64.1519	7.99625		0.768818
India	6	2016	0.674454	74.6914	4.94103	9.6725	67.1953	8.16953		0.693817
India	6	2017	0.72145	74.1227	2.49089	9.50833	65.1216	7.16789		0.396354
India	6	2018	0.258519	73.4978	4.8607	9.45417	68.3895	6.81137		0.686699
Indonesia	7	2004	-1.58877	45.0329	6.06406	14.1242	8938.85	5.03087		0.782763
Indonesia	7	2005	-1.56069	43.354	10.4532	14.0508	9704.74	5.69257		1.01925
Indonesia	7	2006	-1.45602	41.4017	13.1087	15.9792	9159.32	5.50095		1.11756
Indonesia	7	2007	-1.39523	41.7541	6.40656	13.8617	9141	6.34502		0.806625
Indonesia	7	2008	-1.2536	38.3099	10.2267	13.5983	9698.96	6.0137		1.00973
Indonesia	7	2009	-1.00626	38.1967	4.38642	14.4983	10389.9	4.62887		0.64211
Indonesia	7	2010	-0.888493	36.0017	5.1342	13.2517	9090.43	6.22385		0.710473
Indonesia	7	2011	0.646316	36.738	5.35605	12.4033	8770.43	6.16978		0.728844
Indonesia	7	2012	1.12387	38.3893	4.2795	11.795	9386.63	6.03005		0.631393
Indonesia	7	2013	1.30968	39.0755	6.41251	11.6575	10461.2	5.55726		0.807028
Indonesia	7	2014	1.35671	39.4839	6.39493	12.605	11865.2	5.00667		0.805835
Indonesia	7	2015	1.32191	39.4644	6.36312	12.6625	13389.4	4.87632		0.80367
Indonesia	7	2016	1.24372	40.3571	3.52581	11.8883	13308.3	5.03307		0.547258
Indonesia	7	2017	1.13745	39.8843	3.8088	11.0733	13380.8	5.06741		0.580788
Indonesia	7	2018	1.00939	38.8212	3.19835	10.5367	14236.9	5.17127		0.504926
Kenya	8	2004	-1.82463	39.327	11.624	12.5317	79.1739	5.1043		1.06536
Kenya	8	2005	-1.83588	38.9067	10.3128	12.8825	75.5541	5.90667		1.01338
Kenya	8	2006	-1.39612	34.6016	14.4537	13.6355	72.1008	6.47249		1.15998
Kenya	8	2007	-0.829387	36.0648	9.75888	13.3403	67.3176	6.85073		0.9894
Kenya	8	2008	-0.414579	36.1055	26.2398	14.0169	69.1753	0.232283		1.41896
Kenya	8	2009	-0.0020156	36.4587	9.23413	14.8045	77.352	3.30694		0.965396
Kenya	8	2010	0.527111	40.3092	3.96139	14.3715	79.2332	8.4057		0.597847
Kenya	8	2011	0.590663	40.8546	14.0225	15.0468	88.8108	6.10826		1.14683
Kenya	8	2012	0.722813	40.8622	9.37777	19.7234	84.5296	4.56321		0.972099
Kenya	8	2013	0.753466	42.3033	5.71749	17.3135	86.1229	5.87868		0.757206
Kenya	8	2014	0.804254	43.2453	6.87815	16.5139	87.9222	5.35713		0.837472
Kenya	8	2015	0.82712	42.4351	6.58217	16.0866	98.1785	5.71851		0.818369
Kenya	8	2016	0.656735	39.3638	6.29716	16.5596	101.504	5.87895		0.799145
Kenya	8	2017	0.751634	36.9696	8.00572	13.6676	103.411	4.86254		0.903401
Kenya	8	2018	0.668806	37.4827	4.68982	13.0608	101.302	6.31978		0.671156
Rwanda	9	2004	-1.11958	15.0607	12.2507	15.9875	577.449	7.44768		1.08816
Rwanda	9	2005	-1.06159	15.0371	9.01409	15.7792	557.823	9.37792		0.954922
Rwanda	9	2006	-1.06159	16.5507	8.88283	15.8658	551.71	10.7297		0.948551
Rwanda	9	2007	-1.03839	18.2093	9.08072	15.9992	546.955	7.63327		0.95812
Rwanda	9	2008	-1.0036	16.7068	15.4382	16.2517	546.849	11.1613		1.1886
Rwanda	9	2009	-0.858628	15.1388	12.8948	16.7233	568.281	6.24824		1.11042
Rwanda	9	2010	-0.644068	16.4731	-0.249888	17.0008	583.131	7.33466		#NUM!
Rwanda	9	2011	-0.162757	19.8059	3.08017	16.6675	600.307	7.95836		0.488575
Rwanda	9	2012	0.562109	19.7558	10.271	16.7017	614.295	8.64156		1.01161
Rwanda	9	2013	0.805664	20.8718	5.92427	17.3192	646.636	4.71983		0.772635
Rwanda	9	2014	1.00863	22.3898	2.35449	17.2592	681.862	6.1641		0.371897
Rwanda	9	2015	1.07241	24.8343	2.5285	17.3333	720.975	8.86794		0.402863
Rwanda	9	2016	1.18839	20.8495	7.17434	17.2929	787.252	5.98133		0.855782
Rwanda	9	2017	1.22319	19.9686	8.27954	17.1673	831.531	6.11666		0.918006
Rwanda	9	2018	1.08981	20	-0.312727	16.9467	861.093	8.60671		#NUM!
Pakistan	10	2004	-1.36876	49.3735	7.44462	7.2575	58.2579	7.36857		0.871843
Pakistan	10	2005	-1.23853	49.8621	9.06333	9.07167	59.5145	7.6673		0.957288
Pakistan	10	2006	-1.084	56.3716	7.92108	10.9875	60.2713	6.17754		0.898785
Pakistan	10	2007	-0.88129	58.8677	7.59868	11.7683	60.7385	4.83282		0.880738
Pakistan	10	2008	-0.632131	54.4676	20.2861	12.9358	70.408	1.70141		1.3072
Pakistan	10	2009	-0.495394	51.6261	13.6478	14.5375	81.7129	2.83166		1.13506
Pakistan	10	2010	-0.372552	52.5128	13.8811	14.0425	85.1938	1.60669		1.14243
Pakistan	10	2011	-0.186767	48.1001	11.9168	14.4192	86.3434	2.74841		1.07616
Pakistan	10	2012	0.0441601	51.4812	9.68235	13.5192	93.3952	3.50703		0.985981
Pakistan	10	2013	0.325442	52.2405	7.69216	11.9858	101.629	4.39646		0.886048
Pakistan	10	2014	0.588925	51.8274	7.18938	11.73	101.1	4.67471		0.856692
Pakistan	10	2015	0.910141	53.3223	2.52933	10.1558	102.769	4.73115		0.403005
Pakistan	10	2016	1.21443	57.181	3.76512	8.755	104.769	5.52674		0.575779
Pakistan	10	2017	1.48876	57.1821	4.08537	8.21	105.455	5.55428		0.611232
Pakistan	10	2018	1.68757	58.3615	5.07806	8.53083	121.824	5.83024		0.705698
Philippines	11	2004	0.102879	56.3289	4.82921	10.079	56.0399	6.69762		0.683876
Philippines	11	2005	-0.251284	54.2756	6.51685	10.1849	55.0855	4.77767		0.814038
Philippines	11	2006	-0.60764	60.6648	5.48523	9.77867	51.3143	5.24296		0.739195
Philippines	11	2007	-1.06244	60.496	2.9	8.69142	46.1484	6.61666		0.462398
Philippines	11	2008	-1.00667	59.4297	8.26045	8.75108	44.3233	4.15276		0.917004
Philippines	11	2009	-1.15143	62.1081	4.21903	8.56617	47.6797	1.14833		0.625213
Philippines	11	2010	-1.05425	61.3995	3.78984	7.67267	45.1097	7.63226		0.57862
Philippines	11	2011	-0.86404	59.9635	4.71842	6.66325	43.3131	3.65975		0.673796
Philippines	11	2012	-0.393739	58.968	3.02696	5.6795	42.2288	6.68382		0.481007
Philippines	11	2013	0.128866	69.8034	2.58269	5.76683	42.4462	7.06402		0.412072
Philippines	11	2014	0.778346	71.6781	3.59782	5.52592	44.3952	6.1453		0.55604
Philippines	11	2015	1.04883	74.2282	0.674193	5.57825	45.5028	6.06655		-0.171216
Philippines	11	2016	1.19786	77.3912	1.2537	5.642	47.4925	6.88406		0.0981932
Philippines	11	2017	1.51464	78.9914	2.85319	5.62725	50.4037	6.67755		0.45533
Philippines	11	2018	1.62007	78.1027	5.2116	6.1185	52.6614	6.24374		0.716971
Ukraine	12	2004	1.59248	36.4599	9.04807	17.4012	5.31918	12.1088		0.956556
Ukraine	12	2005	1.73046	44.0048	13.5696	16.1742	5.12473	2.99736		1.13257
Ukraine	12	2006	1.73186	48.023	9.05252	15.1692	5.05	7.4399		0.95677
Ukraine	12	2007	1.71089	55.0197	12.8388	13.8992	5.05	7.59347		1.10852
Ukraine	12	2008	1.58878	54.4515	25.2265	17.4925	5.26722	2.30403		1.40186
Ukraine	12	2009	1.09312	53.4052	15.8812	20.8633	7.79124	-14.7585		1.20088
Ukraine	12	2010	0.245638	55.392	9.37293	15.8684	7.93564	3.83439		0.971875
Ukraine	12	2011	-0.441167	52.7323	7.95572	15.9472	7.96756	5.46553		0.90068
Ukraine	12	2012	-0.942889	55.0449	0.568728	18.3922	7.99103	0.238681		-0.245095
Ukraine	12	2013	-1.08785	62.039	-0.238949	16.6492	7.993	-0.0267296		#NUM!
Ukraine	12	2014	-1.23222	60.2885	12.0719	17.718	11.8867	-6.55262		1.08177
Ukraine	12	2015	-1.42413	49.9894	48.6999	21.8229	21.8447	-9.77297		1.68753
Ukraine	12	2016	-1.48835	46.2277	13.9127	19.2372	25.5513	2.44099		1.14341
Ukraine	12	2017	-1.52818	40.513	14.4383	16.3835	26.5966	2.46605		1.15952
Ukraine	12	2018	-1.54845	35.9017	10.9519	19.0049	27.2005	3.33549		1.03949
Malaysia	13	2004	-1.7748	131.711	1.42127	6.04583	3.8	6.78344		0.152677
Malaysia	13	2005	-1.74905	124.964	2.97507	5.9525	3.78709	5.33214		0.473497
Malaysia	13	2006	-1.66649	129.338	3.60924	6.48583	3.66818	5.58485		0.557415
Malaysia	13	2007	-0.630532	125.202	2.02735	6.40917	3.43757	6.29879		0.306929
Malaysia	13	2008	-0.36279	119.59	5.44078	6.08	3.33583	4.83177		0.735661
Malaysia	13	2009	0.667912	139.166	0.583308	5.08417	3.5245	-1.51353		-0.234102
Malaysia	13	2010	0.835474	129.645	1.62285	5	3.22109	7.42485		0.210279
Malaysia	13	2011	0.83953	133.891	3.17447	4.915	3.06	5.29391		0.501671
Malaysia	13	2012	0.805067	136.804	1.66357	4.78583	3.0888	5.47345		0.221041
Malaysia	13	2013	0.940815	140.092	2.10501	4.6125	3.15091	4.69372		0.323255
Malaysia	13	2014	0.714779	137.102	3.14299	4.5869	3.27286	6.00672		0.497343
Malaysia	13	2015	0.604563	134.925	2.10439	4.58531	3.9055	5.09152		0.323126
Malaysia	13	2016	0.378106	130.535	2.09057	4.54432	4.1483	4.44976		0.320264
Malaysia	13	2017	0.243409	124.248	3.8712	4.60808	4.30044	5.74183		0.587846
Malaysia	13	2018	0.154009	126.645	0.884709	4.92844	4.03513	4.74161		-0.0531995
Nicaragua	14	2004	-1.31527	32.915	8.47021	13.4914	15.9372	5.31217		0.927894
Nicaragua	14	2005	-1.1439	31.5382	9.5991	12.1014	16.7333	4.2824		0.982231
Nicaragua	14	2006	-0.97618	30.4357	9.1402	11.5758	17.57	4.15232		0.960956
Nicaragua	14	2007	-0.819398	31.2908	11.1269	13.0415	18.4485	5.07582		1.04638
Nicaragua	14	2008	-0.666262	27.9424	19.8262	13.1694	19.3719	3.43557		1.29724
Nicaragua	14	2009	-0.582402	31.1562	3.687	14.0447	20.3395	-3.29282		0.566673
Nicaragua	14	2010	-0.53865	34.2079	5.45513	13.32	21.3564	4.41048		0.736805
Nicaragua	14	2011	-0.345407	32.8781	8.08239	10.5378	22.4243	6.31671		0.90754
Nicaragua	14	2012	-0.0391354	33.5315	7.19355	11.9943	23.5467	6.49675		0.856943
Nicaragua	14	2013	0.434856	36.2354	7.13547	14.9846	24.7228	4.92679		0.853422
Nicaragua	14	2014	0.719251	36.8259	6.03597	13.5379	25.9589	4.78453		0.780747
Nicaragua	14	2015	1.11668	38.8567	3.99738	12.0524	27.2568	4.79273		0.601775
Nicaragua	14	2016	1.11668	39.4543	3.52317	11.4383	28.621	4.56354		0.546934
Nicaragua	14	2017	1.11668	41.8404	3.85067	10.7806	30.0509	4.67579		0.585536
Nicaragua	14	2018	1.92246	34.2086	4.94724		31.5532	-3.81606		0.694363
Mexico	15	2004	-1.65923	26.2	4.68841	7.43833	11.286	3.92059		0.671025
Mexico	15	2005	-1.41935	26.5994	3.98806	9.695	10.8979	2.30781		0.600761
Mexico	15	2006	-1.15021	25.5277	3.62947	7.51183	10.8992	4.49508		0.559843
Mexico	15	2007	-0.798119	25.9841	3.96685	7.56083	10.9282	2.29145		0.598446
Mexico	15	2008	-0.547135	26.35	5.12498	8.70577	11.1297	1.14358		0.709692
Mexico	15	2009	-0.366647	29.8487	5.29736	7.07417	13.5135	-5.28574		0.724059
Mexico	15	2010	-0.122519	30.6274	4.15673	5.28667	12.636	5.11812		0.618752
Mexico	15	2011	-0.0767462	30.6996	3.40738	4.91583	12.4233	3.66301		0.53242
Mexico	15	2012	0.306344	31.3336	4.11151	4.73083	13.1695	3.64232		0.614001
Mexico	15	2013	0.373749	32.9703	3.80639	4.25167	12.772	1.35409		0.580513
Mexico	15	2014	0.590741	34.457	4.01862	3.55167	13.2925	2.80434		0.604077
Mexico	15	2015	0.873977	36.4513	2.72064	3.4225	15.8483	3.28799		0.434671
Mexico	15	2016	1.0958	37.8142	2.82171	4.71833	18.6641	2.91055		0.450512
Mexico	15	2017	1.26576	38.554	6.04146	7.33917	18.9265	2.11808		0.781142
Mexico	15	2018	1.63359	37.8557	4.89935	8.08083	19.2443	2.13596		0.690138
Mozambique	16	2004	-1.62778	22.3506	12.634	22.075	22.5813	7.92975		1.10154
Mozambique	16	2005	-1.38015	24.5816	6.428	19.4672	23.061	6.63787		0.808076
Mozambique	16	2006	-1.34166	25.5785	13.245	18.5613	25.4008	9.70211		1.12205
Mozambique	16	2007	-0.974261	27.7225	8.161	19.5173	25.8403	7.73158		0.911743
Mozambique	16	2008	-0.819194	28.8989	10.326	18.31	24.3006	7.28913		1.01393
Mozambique	16	2009	-0.412715	35.6594	3.255	15.6757	27.5183	6.31379		0.512551
Mozambique	16	2010	0.0608868	38.6881	12.699	16.2627	33.9601	6.48815		1.10377
Mozambique	16	2011	0.316594	37.6749	10.351	19.0996	29.0676	7.40367		1.01498
Mozambique	16	2012	0.568087	42.9471	2.091	16.8135	28.373	7.25844		0.320354
Mozambique	16	2013	0.586544	44.8797	4.208	15.3206	30.1041	6.96361		0.624076
Mozambique	16	2014	0.853909	49.7332	2.287	14.7979	31.3527	7.39851		0.359266
Mozambique	16	2015	1.02955	56.3592	3.55	14.8665	39.9825	6.72328		0.550228
Mozambique	16	2016	1.11089	53.4358	19.85	21.176	63.0562	3.82421		1.29776
Mozambique	16	2017	1.04596	47.9632	15.11	27.8561	63.5843	3.74132		1.17926
Mozambique	16	2018	0.983339	48.8555	3.91		60.3262	3.42817		0.592177
Uganda	17	2004	-1.63416	17.2285	3.72129	20.6032	1810.3	6.80723		0.570693
Uganda	17	2005	-1.39815	19.3229	8.44873	19.6454	1780.54	6.33257		0.926791
Uganda	17	2006	-1.23503	19.9141	7.31068	18.6973	1831.45	10.7847		0.863958
Uganda	17	2007	-1.0476	20.8755	6.13851	19.1058	1723.49	8.41243		0.788063
Uganda	17	2008	-0.75606	23.6177	12.0509	20.4501	1720.44	8.70875		1.08102
Uganda	17	2009	-0.301391	19.3861	13.0173	20.9552	2030.49	6.80152		1.11452
Uganda	17	2010	-0.0900943	22.9185	3.97655	20.1746	2177.56	5.6376		0.599507
Uganda	17	2011	0.131247	22.6461	16.5643	21.8333	2522.8	9.39167		1.21917
Uganda	17	2012	0.425218	20.7296	12.679	26.1501	2504.56	3.83746		1.10309
Uganda	17	2013	0.926696	21.1426	4.90521	23.2836	2586.89	3.58691		0.690657
Uganda	17	2014	0.781441	22.295	3.07571	21.5842	2599.79	5.10631		0.487945
Uganda	17	2015	1.02699	22.5541	5.58969	22.6014	3240.65	5.18786		0.747387
Uganda	17	2016	1.09616	23.0824	5.70638	23.8861	3420.1	4.781		0.75636
Uganda	17	2017	0.98549	23.5651	5.20972	21.2787	3611.22	3.86302		0.716814
Uganda	17	2018	1.08924	23.2699	2.61601	19.8466	3727.07	6.15235		0.41764
Argentina	18	2004	-1.1959	28.3256	4.41572	6.77658	2.9233	9.02957		0.645001
Argentina	18	2005	-1.18569	28.6633	9.6394	6.16324	2.90366	8.85166		0.98405
Argentina	18	2006	-1.15231	28.0496	10.9011	8.62692	3.05431	8.04715		1.03747
Argentina	18	2007	-1.06383	27.8643	8.83141	11.052	3.09565	9.00765		0.94603
Argentina	18	2008	-0.847734	23.4937	8.58401	19.4682	3.14416	4.05723		0.93369
Argentina	18	2009	-0.675809	25.3227	6.28277	15.655	3.71011	-5.91853		0.798151
Argentina	18	2010	-0.433818	25.3131	10.7801	10.5575	3.8963	10.1254		1.03262
Argentina	18	2011	-0.0798958	24.3288	9.46569	14.0875	4.11014	6.00395		0.976152
Argentina	18	2012	0.270286	27.0947	10.0303	14.0608	4.53693	-1.02642		1.00131
Argentina	18	2013	0.689094	27.1269	10.26	17.1492	5.45935	2.40532		1.01115
Argentina	18	2014	0.821311	25.7525	38	24.0092	8.07528	-2.51262		1.57978
Argentina	18	2015	0.934105	27.6408	26.7	24.9158	9.23319	2.73116		1.42651
Argentina	18	2016	1.09452	28.3139	41.2	31.2325	14.7582	-2.08033		1.6149
Argentina	18	2017	1.2558	28.4702	25.68	26.5808	16.5627	2.66859		1.4096
Argentina	18	2018	1.56987	27.2693	34.28	37.3912	28.095	-2.48179		1.53504
Ecuador	19	2004	-1.88635	27.2693	2.74218	8.03	1	8.21102		0.438096
Ecuador	19	2005	-1.89809	28.7422	2.40777	8.99	1	5.29131		0.381615
Ecuador	19	2006	-1.40074	28.7968	3.29875	9.86	1	4.40353		0.518349
Ecuador	19	2007	0.50058	30.6782	2.27618	10.72	1	2.19006		0.357208
Ecuador	19	2008	0.439972	31.392	8.4001	9.14	1	6.35713		0.924284
Ecuador	19	2009	1.25571	33.2103	5.15997	9.19	1	0.566492		0.712647
Ecuador	19	2010	1.38927	34.7579	3.55438	8.68	1	3.5253		0.550764
Ecuador	19	2011	-0.264233	35.5638	4.47453	8.17	1	7.86814		0.650748
Ecuador	19	2012	-0.143647	37.504	5.10172	8.17	1	5.64196		0.707717
Ecuador	19	2013	-0.0028963	39.5013	2.72178	8.17	1	4.94651		0.434852
Ecuador	19	2014	0.28028	42.4588	3.58922	8.19	1	3.78887		0.555
Ecuador	19	2015	0.408152	41.4008	3.96665	9.12	1	0.0988726		0.598423
Ecuador	19	2016	0.447029	48.3455	1.72826	8.1	1	-1.22638		0.23761
Ecuador	19	2017	0.375496	36.7968	0.417336	7.83	1	2.36839		-0.379515
Ecuador	19	2018	0.499467	37.345	-0.224103	8.69	1	1.37713		#NUM!
Jamaica	20	2004	1.09012	64.3121	13.5423	18.1375	61.1972	1.32373		1.13169
Jamaica	20	2005	0.757031	62.6957	15.0821	17.3608	62.2807	0.893798		1.17846
Jamaica	20	2006	0.699478	61.5906	8.52089	17.6425	65.7439	2.89913		0.930485
Jamaica	20	2007	0.649842	55.881	9.28565	17.1975	69.1922	1.43195		0.967812
Jamaica	20	2008	0.879828	53.9578	22.0305	16.8258	72.7562	-0.811737		1.34302
Jamaica	20	2009	0.402252	53.2643	9.57379	16.432	87.8941	-4.33665		0.981084
Jamaica	20	2010	-0.0747163	52.0706	12.6095	20.4545	87.1961	-1.46606		1.1007
Jamaica	20	2011	-0.263027	50.8794	7.52969	19.5093	85.8935	1.73038		0.876777
Jamaica	20	2012	-0.395061	47.0502	6.89825	17.6283	88.7498	-0.613636		0.838739
Jamaica	20	2013	-0.854182	50.5913	9.3444	17.7165	100.398	0.501561		0.970552
Jamaica	20	2014	-1.61145	56.5869	8.29001	17.217	110.935	0.691478		0.918555
Jamaica	20	2015	-1.5137	60.7831	3.67589	16.9765	116.97	0.922682		0.565362
Jamaica	20	2016	-1.59535	63.1921	2.34976	16.4885	125.095	1.37564		0.371023
Jamaica	20	2017	0.511381	63.1921	4.37751	14.9051	127.965	1.00337		0.641227
Jamaica	20	2018	1.31756	63.1921	3.73872	14.0941	128.872	1.94088		0.572723
Mauritius	21	2004	-1.50993	98.2605	4.71037	21	27.4985	4.33002		0.673055
Mauritius	21	2005	-1.36779	98.9792	4.93717	21.0417	29.4962	1.77754		0.693478
Mauritius	21	2006	-1.13087	93.113	8.9135	21.0833	31.7081	4.86554		0.950048
Mauritius	21	2007	-0.893956	93.7728	8.82729	21.8742	31.3137	5.72702		0.945828
Mauritius	21	2008	-0.514893	96.503	9.73228	11.5417	28.4528	5.38696		0.988215
Mauritius	21	2009	0.290612	96.2539	2.51609	9.25	31.9598	3.31508		0.400726
Mauritius	21	2010	0.480148	97.4913	2.93236	8.875	30.7844	4.3772		0.467218
Mauritius	21	2011	0.717058	96.6398	6.52249	8.91667	28.706	4.07754		0.814414
Mauritius	21	2012	0.953976	98.5664	3.85216	8.66667	30.05	3.49612		0.585704
Mauritius	21	2013	1.19088	98.1771	3.5433	8.5	30.7014	3.36041		0.549407
Mauritius	21	2014	1.38042	101.401	3.21769	8.5	30.6216	3.74458		0.507544
Mauritius	21	2015	1.09612	106.857	1.28655	8.5	35.0567	3.55307		0.109427
Mauritius	21	2016	0.527532	109.896	0.977675	8.5	35.5419	3.83793		-0.00980543
Mauritius	21	2017	-0.277979	114.191	3.667	8.5	34.4814	3.81415		0.564311
Mauritius	21	2018	-0.941337	115.015	3.21605	8.5	33.9344	3.77382		0.507323
Peru	22	2004	-1.6659	27.8563	3.66247	24.6746	3.41317	4.9582		0.563774
Peru	22	2005	-1.56871	29.6507	1.6163	25.5338	3.29584	6.28506		0.208522
Peru	22	2006	-1.44788	27.6742	2.00226	23.9333	3.27403	7.5289		0.30152
Peru	22	2007	-1.06962	32.5157	1.77999	22.8556	3.12804	8.51839		0.250417
Peru	22	2008	-0.244817	36.18	5.78588	23.6734	2.92441	9.12657		0.762369
Peru	22	2009	-0.139746	36.6669	2.93623	21.0419	3.01151	1.09582		0.46779
Peru	22	2010	-0.0373009	38.7594	1.52832	18.9769	2.82512	8.33246		0.184214
Peru	22	2011	0.151826	38.1571	3.36931	18.6779	2.7541	6.32719		0.527541
Peru	22	2012	0.548469	40.8564	3.65571	19.2369	2.63759	6.13972		0.562972
Peru	22	2013	0.698194	44.4877	2.80672	18.1393	2.7019	5.85252		0.448199
Peru	22	2014	0.942483	45.0348	3.24496	15.7433	2.83904	2.38216		0.51121
Peru	22	2015	1.09484	48.2179	3.54929	16.1058	3.18444	3.25224		0.550141
Peru	22	2016	1.0712	46.224	3.59211	16.4662	3.37506	3.95332		0.55535
Peru	22	2017	0.895205	47.6441	2.80284	15.75	3.26049	2.51884		0.447598
Peru	22	2018	0.771746	47.2501	1.31765	14.296	3.2866	3.97694		0.119799
South Africa	23	2004	-2.22808	61.5969	-0.69203	11.2917	6.45969	4.55455		#NUM!
South Africa	23	2005	-0.987352	66.9701	2.06285	10.625	6.35933	5.27706		0.314468
South Africa	23	2006	-0.863369	73.1851	3.2439	11.1667	6.77155	5.6038		0.511068
South Africa	23	2007	-1.58119	79.086	6.17781	13.1667	7.04537	5.36048		0.790835
South Africa	23	2008	-0.622615	80.7999	10.0553	15.125	8.26122	3.19105		1.00239
South Africa	23	2009	0.118381	77.6779	7.26456	11.7083	8.47367	-1.53809		0.861209
South Africa	23	2010	0.487753	75.7996	4.06354	9.83333	7.32122	3.03973		0.608904
South Africa	23	2011	0.725089	74.6356	5.01716	9	7.26113	3.28417		0.700458
South Africa	23	2012	0.54677	72.9424	5.72394	8.75	8.20997	2.21335		0.757695
South Africa	23	2013	0.619855	71.0136	5.7764	8.5	9.65506	2.4852		0.761658
South Africa	23	2014	1.00895	70.8703	6.13602	9.125	10.55	1.84699		0.787887
South Africa	23	2015	0.782809	73.4657	4.50921	9.41667	13.29	1.19373		0.6541
South Africa	23	2016	0.623256	72.4045	6.5946	10.4583	13.71	0.399088		0.819189
South Africa	23	2017	0.753564	72.1801	5.18108	10.375	14.46	1.41451		0.71442
South Africa	23	2018	0.616179	72.7763	4.50458	10.0833	13.76	0.787056		0.653654
Thailand	24	2004	-2.53627	107.437	2.75915	4.55309	40.2224	6.28929		0.440775
Thailand	24	2005	-2.13594	104.104	4.54037	4.71935	40.2201	4.18783		0.657091
Thailand	24	2006	-1.66096	102.056	4.63747	6.27381	37.882	4.96792		0.666282
Thailand	24	2007	-1.36633	100.365	2.24154	6.04657	34.5182	5.43509		0.350547
Thailand	24	2008	-0.696228	102.446	5.46849	5.82189	33.3133	1.72567		0.737867
Thailand	24	2009	-0.355666	109.922	-0.845716	4.776	34.2858	-0.690733		#NUM!
Thailand	24	2010	0.0095403	108.981	3.24759	4.33404	31.6857	7.51359		0.511561
Thailand	24	2011	0.244492	119.926	3.80879	5.06757	30.4917	0.839959		0.580787
Thailand	24	2012	0.56698	121.117	3.0149	5.18731	31.0831	7.24279		0.479273
Thailand	24	2013	0.895828	124.369	2.18489	5.06043	30.726	2.68738		0.339429
Thailand	24	2014	1.23363	127.05	1.89514	4.94915	32.4798	0.984414		0.277642
Thailand	24	2015	1.3494	127.731	-0.900425	4.73187	34.2477	3.1339		#NUM!
Thailand	24	2016	1.37855	125.705	0.18815	4.46835	35.2964	3.35649		-0.725496
Thailand	24	2017	1.56887	124.339	0.665632	4.41658	33.9398	4.02409		-0.176766
Thailand	24	2018	1.50412	123.248	1.0639	4.14667	32.3102	4.12923		0.0268998
Turkey	25	2004	-1.72654	33.5372	8.59826	38	1.42554	9.64432		0.934411
Turkey	25	2005	-1.72654	39.0559	8.17916	23	1.34358	9.00985		0.912709
Turkey	25	2006	-1.34938	40.7317	9.59724	27	1.42845	7.1097		0.982146
Turkey	25	2007	-0.919791	42.0702	8.75618	25	1.30293	5.03046		0.942315
Turkey	25	2008	-0.313016	46.4786	10.4441	25	1.30152	0.845251		1.01887
Turkey	25	2009	-0.174001	52.1315	6.25098	15	1.54996	-4.70447		0.795948
Turkey	25	2010	0.0829548	53.2324	8.56644	14	1.50285	8.48737		0.932801
Turkey	25	2011	0.294329	51.0147	6.47188	17	1.67495	11.1135		0.81103
Turkey	25	2012	0.522795	50.0443	8.89157	13.5	1.796	4.78994		0.948978
Turkey	25	2013	0.972887	52.5881	7.49309	10.25	1.90377	8.49131		0.874661
Turkey	25	2014	1.08741	51.7556	8.85457	9	2.18854	5.16669		0.947168
Turkey	25	2015	1.06975	52.7173	7.67085	9	2.72001	6.08589		0.884844
Turkey	25	2016	0.836722	55.6045	7.77513	8.75	3.02013	3.18383		0.890708
Turkey	25	2017	0.701128	54.3253	11.1443	8.75	3.64813	7.47087		1.04705
Turkey	25	2018	0.641305	53.9808	16.3325	18.5	4.82837	2.82678		1.21305
Namibia	26	2004	-1.58845	39.6898	4.13663	11.3892	6.45969	12.2695		0.616647
Namibia	26	2005	-1.51134	38.564	2.28195	10.61	6.35933	2.52926		0.358305
Namibia	26	2006	-0.933022	42.6876	4.96117	11.1808	6.77155	7.07318		0.695584
Namibia	26	2007	-0.508923	42.7109	6.54788	12.8842	7.04537	5.37404		0.816101
Namibia	26	2008	-0.316148	42.5065	9.09464	13.7367	8.26122	2.64981		0.958786
Namibia	26	2009	-0.161931	63.2349	9.45173	11.1183	8.47367	0.295971		0.975511
Namibia	26	2010	-0.0077102	62.6037	4.87492	9.72	7.32122	6.03925		0.687967
Namibia	26	2011	0.185063	64.0491	5.0056	8.73	7.26113	5.09134		0.699456
Namibia	26	2012	0.262172	57.2398	6.722	8.65188	8.20997	5.06168		0.827498
Namibia	26	2013	0.454946	56.6543	5.60093	8.28917	9.65506	5.61472		0.74826
Namibia	26	2014	0.917599	53.5919	5.34953	8.69917	10.8527	6.35168		0.728315
Namibia	26	2015	1.11037	54.5925	3.39566	9.32417	12.8819	6.08638		0.530924
Namibia	26	2016	2.30557	51.7751	6.7278	9.86693	14.7088	1.12317		0.827873
Namibia	26	2017	-0.431809	52.1262	6.14392	10.0437	13.3129	-0.867877		0.788446
Namibia	26	2018	0.223618	54.3113	4.28857	10.1422	13.2339	-0.546332		0.632313
North Macedonia, Republic of	27	2004	-1.91347	33.6734	-0.44865	12.4417	49.4099	4.67444		#NUM!
North Macedonia, Republic of	27	2005	-1.91347	35.4689	0.525516	12.5168	49.2837	4.72373		-0.279414
North Macedonia, Republic of	27	2006	-1.45165	40.7783	3.21363	11.5566	48.8018	5.13703		0.506996
North Macedonia, Republic of	27	2007	-0.693277	47.5703	2.25176	10.5022	44.7298	6.47349		0.352522
North Macedonia, Republic of	27	2008	0.053929	47.8074	8.3319	10.2321	41.8677	5.472		0.920744
North Macedonia, Republic of	27	2009	0.26863	48.6373	-0.739634	11.1698	44.1006	-0.358615		#NUM!
North Macedonia, Republic of	27	2010	0.373756	51.4722	1.50998	10.6958	46.4854	3.35875		0.17897
North Macedonia, Republic of	27	2011	0.380801	52.8196	3.90475	9.60034	44.2308	2.33989		0.591594
North Macedonia, Republic of	27	2012	0.292686	54.1445	3.31606	9.06831	47.8903	-0.455923		0.520622
North Macedonia, Republic of	27	2013	0.534447	51.6599	2.785	8.48633	46.3953	2.92473		0.444825
North Macedonia, Republic of	27	2014	0.619885	53.5237	-0.281705	7.76515	46.4371	3.62964		#NUM!
North Macedonia, Republic of	27	2015	0.899018	54.4005	-0.29992	7.45628	55.5371	3.85561		#NUM!
North Macedonia, Republic of	27	2016	0.862765	54.1697	-0.239291	7.0176	55.7317	2.84844		#NUM!
North Macedonia, Republic of	27	2017	0.83165	54.6527	1.35162	6.60666	54.6655	0.240521		0.130854
North Macedonia, Republic of	27	2018	0.8543	56.5547	1.45831	6.10692	52.1071	2.66459		0.163851
Georgia	28	2004	-2.54785	15.6165	5.66	22.0871	1.91665	5.7945		0.752816
Georgia	28	2005	-2.3415	16.879	8.25	17.5509	1.81268	9.58957		0.916454
Georgia	28	2006	-1.89659	20.3031	9.16	17.0603	1.78043	9.41977		0.961895
Georgia	28	2007	-1.19005	24.1197	9.25	17.0861	1.67049	12.579		0.966142
Georgia	28	2008	-0.314994	23.1807	10	18.0441	1.49079	2.41857		1
Georgia	28	2009	-0.251558	26.4852	1.73	17.8663	1.67049	-3.65051		0.238046
Georgia	28	2010	-0.0055629	29.8844	7.11	15.8451	1.78234	6.24949		0.85187
Georgia	28	2011	0.125477	29.1563	8.54	14.9952	1.6865	7.4		0.931458
Georgia	28	2012	0.78852	30.2046	-0.94	14.8085	1.65126	6.4		#NUM!
Georgia	28	2013	1.03071	36.6391	-0.15	13.5949	1.66335	3.6		#NUM!
Georgia	28	2014	1.18244	38.3864	3.07	11.9097	1.76567	4.4		0.487138
Georgia	28	2015	1.12855	42.0207	4	12.4885	2.26934	3		0.60206
Georgia	28	2016	1.35352	47.1522	2.14	12.6209	2.36673	2.9		0.330414
Georgia	28	2017	1.43206	48.6603	6.04	11.4854	2.50954	4.8		0.781037
Georgia	28	2018	1.50682	51.4268	2.62	11.1194	2.53411	4.8		0.418301
Moldova	29	2004	-2.47552	36.7541	12.5243	20.9383	12.3297	7.4		1.09775
Moldova	29	2005	-2.08732	42.0346	11.9592	19.2608	12.5996	7.5		1.0777
Moldova	29	2006	-1.79552	43.701	12.7778	18.1283	13.1311	4.8		1.10645
Moldova	29	2007	-1.42123	51.1781	12.3672	18.825	12.1399	3		1.09227
Moldova	29	2008	-0.849463	50.3496	12.783	21.0642	10.392	7.8		1.10663
Moldova	29	2009	-0.342931	54.0867	-0.0627186	20.5442	11.1096	-6		#NUM!
Moldova	29	2010	-0.0043755	43.0444	7.48385	16.36	12.3693	7.1		0.874125
Moldova	29	2011	0.380492	41.5844	7.68725	14.438	11.7386	5.81817		0.885771
Moldova	29	2012	0.70934	47.0479	4.54633	13.4182	12.1114	-0.589734		0.657661
Moldova	29	2013	1.07514	52.5232	4.59788	12.2942	12.5868	9.04387		0.662558
Moldova	29	2014	1.42654	49.4248	5.08879	11.0125	14.0356	4.99963		0.706614
Moldova	29	2015	0.927535	43.9134	9.67624	14.1492	18.8185	-0.338235		0.985707
Moldova	29	2016	1.26177	43.8696	6.35931	14.276	19.9238	4.40889		0.80341
Moldova	29	2017	1.5068	43.0766	6.57023	10.3627	18.499	4.69079		0.817581
Moldova	29	2018	1.68875	43.7826	3.04505	8.8475	16.8021	3.4		0.483595
Madagascar	30	2004	-1.45545	24.3664	13.9558	24.5625	1868.86	5.257		1.14475
Madagascar	30	2005	-1.2054	20.1298	18.3638	25.875	2003.03	4.6029		1.26396
Madagascar	30	2006	-1.05693	22.5108	10.7656	28.15	2142.3	5.02261		1.03204
Madagascar	30	2007	-0.822512	23.4513	10.288	40.275	1873.88	6.24058		1.01233
Madagascar	30	2008	-0.595903	22.5218	9.29651	44	1708.37	6.71263		0.96832
Madagascar	30	2009	-0.463063	23.8425	8.95422	44.6192	1956.21	-3.97871		0.952028
Madagascar	30	2010	-0.36148	24.4275	9.24732	46	2089.95	0.61924		0.966016
Madagascar	30	2011	-0.158974	26.0146	9.48254	52.5	2025.12	1.57843		0.976925
Madagascar	30	2012	0.0441027	25.7483	5.71384	56.125	2194.97	3.01115		0.756928
Madagascar	30	2013	0.19249	24.8357	5.82643	58.98	2206.91	2.30038		0.765402
Madagascar	30	2014	0.520535	24.9748	6.08041	60	2414.81	3.3392		0.783933
Madagascar	30	2015	0.856391	26.2413	7.40419	56.7167	2933.51	3.1323		0.869478
Madagascar	30	2016	1.24692	28.0936	6.6548	60	3176.54	3.99315		0.823135
Madagascar	30	2017	1.62964	29.3758	8.28422	60	3116.11	3.93331		0.918252
Madagascar	30	2018	1.62964	29.1243	7.29152	55.3896	3334.75	4.56479		0.862818

## Sheet: BARRIERS 2011-14
Economy	Year	FII	MS	INF	IR	ER	EG
Algeria	2011	0.165024	68.0596	4.52421	8	72.9379	2.9
Algeria	2012	0.243627	67.9544	8.89145	8	77.536	3.4
Algeria	2013	0.420669	71.7297	3.25424	8	79.3684	2.8
Algeria	2014	0.948627	79.3095	2.91693	8	80.579	3.8
Algeria	2015	1.36573	82.0007	4.78445	8	100.691	3.7
Algeria	2016	1.60754	78.8372	6.39769	8	109.443	3.2
Algeria	2017	1.84924	80.5321	5.59112	8	110.973	1.3
Algeria	2018	1.89961	79.0677	4.26999	8	116.594	1.4
Armenia, Republic of	2011	0.318029	29.8305	7.65001	17.7545	372.501	4.7
Armenia, Republic of	2012	0.741887	31.557	2.55802	17.2301	401.764	7.2
Armenia, Republic of	2013	0.961634	33.9222	5.78967	15.995	409.626	3.3
Armenia, Republic of	2014	1.30482	34.6723	2.98131	16.4087	415.92	3.6
Armenia, Republic of	2015	1.37632	36.7925	3.73169	17.5903	477.918	3.2
Armenia, Republic of	2016	1.41345	43.0229	-1.40361	17.3567	480.488	0.2
Armenia, Republic of	2017	1.57051	46.4154	0.969553	14.406	482.716	7.5
Armenia, Republic of	2018	1.59119	46.2126	2.52023	12.793	482.988	5.2
Bangladesh	2011	-0.0643957	59.8118	11.3952	13.3217	74.1524	6.46438
Bangladesh	2012	0.0857429	60.7425	6.2175	13.9442	81.8627	6.52144
Bangladesh	2013	0.484009	61.3999	7.53041	13.5933	78.1032	6.01361
Bangladesh	2014	0.846682	63.3376	6.99164	12.945	77.6414	6.06106
Bangladesh	2015	1.43152	64.5066	6.19428	11.7092	77.9469	6.55265
Bangladesh	2016	1.85925	65.8483	5.51353	10.4092	78.4681	7.11349
Bangladesh	2017	2.03134	65.6861	5.70207	9.54	80.4375	7.28418
Bangladesh	2018	2.27813	64.3048	5.54362	9.65083	83.4662	7.86371
Costa Rica	2011	0.0712759	49.9137	4.87815	16.1458	505.664	4.3071
Costa Rica	2012	0.244132	50.1744	4.49556	18.2125	502.901	4.79692
Costa Rica	2013	1.59392	51.7054	5.23119	15.1883	499.767	2.26903
Costa Rica	2014	2.1856	53.9489	4.51935	14.9031	538.317	3.51534
Costa Rica	2015	0.834412	52.1846	0.801857	14.2333	534.566	3.63173
Costa Rica	2016	1.05199	50.5871	-0.0174719	11.6386	544.739	4.24599
Costa Rica	2017	1.14295	48.4473	1.62572	11.3651	567.513	3.39718
Costa Rica	2018	1.93038	47.2185	2.2212	11.1233	576.973	2.63398
Honduras	2011	-0.0779242	51.5116	6.76228	18.5575	18.9171	3.83569
Honduras	2012	0.130802	51.0926	5.19619	18.4507	19.5022	4.12869
Honduras	2013	0.339528	53.0862	5.1619	20.0809	20.3538	2.79156
Honduras	2014	0.548254	54.5923	6.12925	20.6122	20.9872	3.05808
Honduras	2015	1.17443	53.0047	3.15783	20.6576	21.9452	3.84008
Honduras	2016	1.84235	56.9626	2.72461	19.3319	22.835	3.89297
Honduras	2017	0.756978	59.0654	3.93436	19.2587	23.4871	4.78803
Honduras	2018	1.38315	59.9618	4.34735	17.8042	23.9027	3.74558
India	2011	-0.385774	78.8373	8.85836	10.1667	46.6705	5.24134
India	2012	-0.0063044	76.9132	9.31245	10.6042	53.4372	5.45636
India	2013	0.333026	78.1822	10.9076	10.2917	58.5978	6.38611
India	2014	1.21365	77.8994	6.35319	10.25	61.0295	7.41023
India	2015	1.57325	78.0119	5.87243	10.0083	64.1519	7.99625
India	2016	1.87241	74.6914	4.94103	9.6725	67.1953	8.16953
India	2017	2.04946	74.1227	2.49089	9.50833	65.1216	7.16789
India	2018	2.01517	73.4978	4.8607	9.45417	68.3895	6.81137
Indonesia	2011	-0.457526	36.738	5.35605	12.4033	8770.43	6.16978
Indonesia	2012	0.530386	38.3893	4.2795	11.795	9386.63	6.03005
Indonesia	2013	0.89812	39.0755	6.41251	11.6575	10461.2	5.55726
Indonesia	2014	1.27951	39.4839	6.39493	12.605	11865.2	5.00667
Indonesia	2015	1.49496	39.4644	6.36312	12.6625	13389.4	4.87632
Indonesia	2016	1.58776	40.3571	3.52581	11.8883	13308.3	5.03307
Indonesia	2017	1.65099	39.8843	3.8088	11.0733	13380.8	5.06741
Indonesia	2018	1.63488	38.8212	3.19835	10.5367	14236.9	5.17127
Kenya	2011	-0.525846	40.8546	14.0225	15.0468	88.8108	6.10826
Kenya	2012	-0.601067	40.8622	9.37777	19.7234	84.5296	4.56321
Kenya	2013	-0.651532	42.3033	5.71749	17.3135	86.1229	5.87868
Kenya	2014	-0.68581	43.2453	6.87815	16.5139	87.9222	5.35713
Kenya	2015	-0.65534	42.4351	6.58217	16.0866	98.1785	5.71851
Kenya	2016	-0.623919	39.3638	6.29716	16.5596	101.504	5.87895
Kenya	2017	-0.574407	36.9696	8.00572	13.6676	103.411	4.86254
Kenya	2018	-0.50966	37.4827	4.68982	13.0608	101.302	6.31978
Rwanda	2011	0.642754	19.8059	3.08017	16.6675	600.307	7.95836
Rwanda	2012	0.737805	19.7558	10.271	16.7017	614.295	8.64156
Rwanda	2013	0.952357	20.8718	5.92427	17.3192	646.636	4.71983
Rwanda	2014	0.900335	22.3898	2.35449	17.2592	681.862	6.1641
Rwanda	2015	1.08979	24.8343	2.5285	17.3333	720.975	8.86794
Rwanda	2016	1.15221	20.8495	7.17434	17.2929	787.252	5.98133
Rwanda	2017	1.12305	19.9686	8.27954	17.1673	831.531	6.11666
Rwanda	2018	0.914007	20	-0.312727	16.9467	861.093	8.60671
Pakistan	2011	-0.271715	48.1001	11.9168	14.4192	86.3434	2.74841
Pakistan	2012	-0.0398035	51.4812	9.68235	13.5192	93.3952	3.50703
Pakistan	2013	0.366262	52.2405	7.69216	11.9858	101.629	4.39646
Pakistan	2014	0.765153	51.8274	7.18938	11.73	101.1	4.67471
Pakistan	2015	1.24743	53.3223	2.52933	10.1558	102.769	4.73115
Pakistan	2016	1.66531	57.181	3.76512	8.755	104.769	5.52674
Pakistan	2017	1.90895	57.1821	4.08537	8.21	105.455	5.55428
Pakistan	2018	2.11985	58.3615	5.07806	8.53083	121.824	5.83024
Philippines	2011	-0.364515	59.9635	4.71842	6.66325	43.3131	3.65975
Philippines	2012	0.0371748	58.968	3.02696	5.6795	42.2288	6.68382
Philippines	2013	0.640196	69.8034	2.58269	5.76683	42.4462	7.06402
Philippines	2014	0.900251	71.6781	3.59782	5.52592	44.3952	6.1453
Philippines	2015	1.2882	74.2282	0.674193	5.57825	45.5028	6.06655
Philippines	2016	1.71013	77.3912	1.2537	5.642	47.4925	6.88406
Philippines	2017	1.96549	78.9914	2.85319	5.62725	50.4037	6.67755
Philippines	2018	2.16598	78.1027	5.2116	6.1185	52.6614	6.24374
Ukraine	2011	0.588318	52.7323	7.95572	15.9472	7.96756	5.46553
Ukraine	2012	1.03031	55.0449	0.568728	18.3922	7.99103	0.238681
Ukraine	2013	1.61668	62.039	-0.238949	16.6492	7.993	-0.0267296
Ukraine	2014	1.1179	60.2885	12.0719	17.718	11.8867	-6.55262
Ukraine	2015	0.680705	49.9894	48.6999	21.8229	21.8447	-9.77297
Ukraine	2016	0.754943	46.2277	13.9127	19.2372	25.5513	2.44099
Ukraine	2017	1.21893	40.513	14.4383	16.3835	26.5966	2.46605
Ukraine	2018	1.18115	35.9017	10.9519	19.0049	27.2005	3.33549
Malaysia	2011	-0.72398	133.891	3.17447	4.915	3.06	5.29391
Malaysia	2012	-0.955038	136.804	1.66357	4.78583	3.0888	5.47345
Malaysia	2013	-1.18609	140.092	2.10501	4.6125	3.15091	4.69372
Malaysia	2014	-1.30162	137.102	3.14299	4.5869	3.27286	6.00672
Malaysia	2015	-0.492923	134.925	2.10439	4.58531	3.9055	5.09152
Malaysia	2016	0.315779	130.535	2.09057	4.54432	4.1483	4.44976
Malaysia	2017	1.35554	124.248	3.8712	4.60808	4.30044	5.74183
Malaysia	2018	2.3953	126.645	0.884709	4.92844	4.03513	4.74161
Nicaragua	2011	-0.468589	32.8781	8.08239	10.5378	22.4243	6.31671
Nicaragua	2012	-0.0202119	33.5315	7.19355	11.9943	23.5467	6.49675
Nicaragua	2013	0.673526	36.2354	7.13547	14.9846	24.7228	4.92679
Nicaragua	2014	1.06461	36.8259	6.03597	13.5379	25.9589	4.78453
Nicaragua	2015	1.61187	38.8567	3.99738	12.0524	27.2568	4.79273
Nicaragua	2016	1.55802	39.4543	3.52317	11.4383	28.621	4.56354
Nicaragua	2017	1.50849	41.8404	3.85067	10.7806	30.0509	4.67579
Nicaragua	2018	2.62369	34.2086	4.94724		31.5532	-3.81606
Mexico	2011	0.162734	30.6996	3.40738	4.91583	12.4233	3.66301
Mexico	2012	0.769631	31.3336	4.11151	4.73083	13.1695	3.64232
Mexico	2013	0.888431	32.9703	3.80639	4.25167	12.772	1.35409
Mexico	2014	1.07993	34.457	4.01862	3.55167	13.2925	2.80434
Mexico	2015	1.08262	36.4513	2.72064	3.4225	15.8483	3.28799
Mexico	2016	1.3258	37.8142	2.82171	4.71833	18.6641	2.91055
Mexico	2017	1.51015	38.554	6.04146	7.33917	18.9265	2.11808
Mexico	2018	1.74835	37.8557	4.89935	8.08083	19.2443	2.13596
Mozambique	2011	-0.168538	37.6749	10.351	19.0996	29.0676	7.40367
Mozambique	2012	0.370143	42.9471	2.091	16.8135	28.373	7.25844
Mozambique	2013	0.49371	44.8797	4.208	15.3206	30.1041	6.96361
Mozambique	2014	0.92531	49.7332	2.287	14.7979	31.3527	7.39851
Mozambique	2015	1.58191	56.3592	3.55	14.8665	39.9825	6.72328
Mozambique	2016	1.21935	53.4358	19.85	21.176	63.0562	3.82421
Mozambique	2017	0.820099	47.9632	15.11	27.8561	63.5843	3.74132
Mozambique	2018	0.963195	48.8555	3.91		60.3262	3.42817
Uganda	2011	0.0627359	22.6461	16.5643	21.8333	2522.8	9.39167
Uganda	2012	0.56126	20.7296	12.679	26.1501	2504.56	3.83746
Uganda	2013	1.06402	21.1426	4.90521	23.2836	2586.89	3.58691
Uganda	2014	1.20616	22.295	3.07571	21.5842	2599.79	5.10631
Uganda	2015	1.42095	22.5541	5.58969	22.6014	3240.65	5.18786
Uganda	2016	1.43148	23.0824	5.70638	23.8861	3420.1	4.781
Uganda	2017	1.28624	23.5651	5.20972	21.2787	3611.22	3.86302
Uganda	2018	1.37935	23.2699	2.61601	19.8466	3727.07	6.15235
Argentina	2011	-0.0739024	24.3288	9.46569	14.0875	4.11014	6.00395
Argentina	2012	0.422621	27.0947	10.0303	14.0608	4.53693	-1.02642
Argentina	2013	1.01213	27.1269	10.26	17.1492	5.45935	2.40532
Argentina	2014	1.18129	25.7525	38	24.0092	8.07528	-2.51262
Argentina	2015	1.31953	27.6408	26.7	24.9158	9.23319	2.73116
Argentina	2016	1.52312	28.3139	41.2	31.2325	14.7582	-2.08033
Argentina	2017	1.72526	28.4702	25.68	26.5808	16.5627	2.66859
Argentina	2018	2.13782	27.2693	34.28	37.3912	28.095	-2.48179
Ecuador	2011	-0.264235	35.5638	4.47453	8.17	1	7.86814
Ecuador	2012	-0.143651	37.504	5.10172	8.17	1	5.64196
Ecuador	2013	-0.0028989	39.5013	2.72178	8.17	1	4.94651
Ecuador	2014	0.280278	42.4588	3.58922	8.19	1	3.78887
Ecuador	2015	0.408149	41.4008	3.96665	9.12	1	0.0988726
Ecuador	2016	0.447027	48.3455	1.72826	8.1	1	-1.22638
Ecuador	2017	0.375498	36.7968	0.417336	7.83	1	2.36839
Ecuador	2018	0.499466	37.345	-0.224103	8.69	1	1.37713
Jamaica	2011	-0.528564	50.8794	7.52969	19.5093	85.8935	1.73038
Jamaica	2012	-0.276456	47.0502	6.89825	17.6283	88.7498	-0.613636
Jamaica	2013	0.0158244	50.5913	9.3444	17.7165	100.398	0.501561
Jamaica	2014	0.389616	56.5869	8.29001	17.217	110.935	0.691478
Jamaica	2015	0.867122	60.7831	3.67589	16.9765	116.97	0.922682
Jamaica	2016	1.46452	63.1921	2.34976	16.4885	125.095	1.37564
Jamaica	2017	2.22431	63.1921	4.37751	14.9051	127.965	1.00337
Jamaica	2018	3.17431	63.1921	3.73872	14.0941	128.872	1.94088
Mauritius	2011	0.835711	96.6398	6.52249	8.91667	28.706	4.07754
Mauritius	2012	1.1406	98.5664	3.85216	8.66667	30.05	3.49612
Mauritius	2013	1.4203	98.1771	3.5433	8.5	30.7014	3.36041
Mauritius	2014	1.63086	101.401	3.21769	8.5	30.6216	3.74458
Mauritius	2015	1.41889	106.857	1.28655	8.5	35.0567	3.55307
Mauritius	2016	0.833406	109.896	0.977675	8.5	35.5419	3.83793
Mauritius	2017	0.0318166	114.191	3.667	8.5	34.4814	3.81415
Mauritius	2018	-0.592881	115.015	3.21605	8.5	33.9344	3.77382
Peru	2011	-0.625376	38.1571	3.36931	18.6779	2.7541	6.32719
Peru	2012	-0.383766	40.8564	3.65571	19.2369	2.63759	6.13972
Peru	2013	-0.281156	44.4877	2.80672	18.1393	2.7019	5.85252
Peru	2014	0.207606	45.0348	3.24496	15.7433	2.83904	2.38216
Peru	2015	2.3842	48.2179	3.54929	16.1058	3.18444	3.25224
Peru	2016	2.04772	46.224	3.59211	16.4662	3.37506	3.95332
Peru	2017	1.99864	47.6441	2.80284	15.75	3.26049	2.51884
Peru	2018	2.22455	47.2501	1.31765	14.296	3.2866	3.97694
South Africa	2011	-0.518078	74.6356	5.01716	9	7.26113	3.28417
South Africa	2012	-0.568981	72.9424	5.72394	8.75	8.20997	2.21335
South Africa	2013	-0.601441	71.0136	5.7764	8.5	9.65506	2.4852
South Africa	2014	-0.622097	70.8703	6.13602	9.125	10.55	1.84699
South Africa	2015	-0.60513	73.4657	4.50921	9.41667	13.29	1.19373
South Africa	2016	-0.578572	72.4045	6.5946	10.4583	13.71	0.399088
South Africa	2017	-0.54021	72.1801	5.18108	10.375	14.46	1.41451
South Africa	2018	-0.480455	72.7763	4.50458	10.0833	13.76	0.787056
Thailand	2011	0.245004	119.926	3.80879	5.06757	30.4917	0.839959
Thailand	2012	0.570238	121.117	3.0149	5.18731	31.0831	7.24279
Thailand	2013	0.90194	124.369	2.18489	5.06043	30.726	2.68738
Thailand	2014	1.24261	127.05	1.89514	4.94915	32.4798	0.984414
Thailand	2015	1.36023	127.731	-0.900425	4.73187	34.2477	3.1339
Thailand	2016	1.39068	125.705	0.18815	4.46835	35.2964	3.35649
Thailand	2017	1.5818	124.339	0.665632	4.41658	33.9398	4.02409
Thailand	2018	1.51789	123.248	1.0639	4.14667	32.3102	4.12923
Turkey	2011	0.098615	51.0147	6.47188	17	1.67495	11.1135
Turkey	2012	0.410355	50.0443	8.89157	13.5	1.796	4.78994
Turkey	2013	0.97536	52.5881	7.49309	10.25	1.90377	8.49131
Turkey	2014	1.33714	51.7556	8.85457	9	2.18854	5.16669
Turkey	2015	1.47317	52.7173	7.67085	9	2.72001	6.08589
Turkey	2016	1.36971	55.6045	7.77513	8.75	3.02013	3.18383
Turkey	2017	1.36384	54.3253	11.1443	8.75	3.64813	7.47087
Turkey	2018	1.39111	53.9808	16.3325	18.5	4.82837	2.82678
Namibia	2011	-0.102373	64.0491	5.0056	8.73	7.26113	5.09134
Namibia	2012	-0.302668	57.2398	6.722	8.65188	8.20997	5.06168
Namibia	2013	-0.502963	56.6543	5.60093	8.28917	9.65506	5.61472
Namibia	2014	-0.703258	53.5919	5.34953	8.69917	10.8527	6.35168
Namibia	2015	-0.903553	54.5925	3.39566	9.32417	12.8819	6.08638
Namibia	2016	-1.07046	51.7751	6.7278	9.86693	14.7088	1.12317
Namibia	2017	-1.27076	52.1262	6.14392	10.0437	13.3129	-0.867877
Namibia	2018	-1.40429	54.3113	4.28857	10.1422	13.2339	-0.546332
North Macedonia, Republic of	2011	0.530312	52.8196	3.90475	9.60034	44.2308	2.33989
North Macedonia, Republic of	2012	0.41423	54.1445	3.31606	9.06831	47.8903	-0.455923
North Macedonia, Republic of	2013	0.757818	51.6599	2.785	8.48633	46.3953	2.92473
North Macedonia, Republic of	2014	0.882328	53.5237	-0.281705	7.76515	46.4371	3.62964
North Macedonia, Republic of	2015	1.27923	54.4005	-0.29992	7.45628	55.5371	3.85561
North Macedonia, Republic of	2016	1.23108	54.1697	-0.239291	7.0176	55.7317	2.84844
North Macedonia, Republic of	2017	1.19091	54.6527	1.35162	6.60666	54.6655	0.240521
North Macedonia, Republic of	2018	1.22714	56.5547	1.45831	6.10692	52.1071	2.66459
Georgia	2011	0.125714	29.1563	8.54	14.9952	1.6865	7.4
Georgia	2012	0.784295	30.2046	-0.94	14.8085	1.65126	6.4
Georgia	2013	1.02365	36.6391	-0.15	13.5949	1.66335	3.6
Georgia	2014	1.17483	38.3864	3.07	11.9097	1.76567	4.4
Georgia	2015	1.12106	42.0207	4	12.4885	2.26934	3
Georgia	2016	1.34471	47.1522	2.14	12.6209	2.36673	2.9
Georgia	2017	1.42247	48.6603	6.04	11.4854	2.50954	4.8
Georgia	2018	1.49721	51.4268	2.62	11.1194	2.53411	4.8
Moldova	2011	1.46238	41.5844	7.68725	14.438	11.7386	5.81817
Moldova	2012	1.54877	47.0479	4.54633	13.4182	12.1114	-0.589734
Moldova	2013	1.69351	52.5232	4.59788	12.2942	12.5868	9.04387
Moldova	2014	2.06433	49.4248	5.08879	11.0125	14.0356	4.99963
Moldova	2015	-1.6366	43.9134	9.67624	14.1492	18.8185	-0.338235
Moldova	2016	-1.70622	43.8696	6.35931	14.276	19.9238	4.40889
Moldova	2017	-1.77344	43.0766	6.57023	10.3627	18.499	4.69079
Moldova	2018	-1.76966	43.7826	3.04505	8.8475	16.8021	3.4
Madagascar	2011	-0.297095	26.0146	9.48254	52.5	2025.12	1.57843
Madagascar	2012	-0.015686	25.7483	5.71384	56.125	2194.97	3.01115
Madagascar	2013	0.223229	24.8357	5.82643	58.98	2206.91	2.30038
Madagascar	2014	0.775205	24.9748	6.08041	60	2414.81	3.3392
Madagascar	2015	1.27638	26.2413	7.40419	56.7167	2933.51	3.1323
Madagascar	2016	1.79316	28.0936	6.6548	60	3176.54	3.99315
Madagascar	2017	2.28703	29.3758	8.28422	60	3116.11	3.93331
Madagascar	2018	2.28682	29.1243	7.29152	55.3896	3334.75	4.56479

## Sheet: WITHOUT BARRIERS 2011-2014
Economy	Year	index	m2	cpi	lending rate	exchange rate	gdp gr
Algeria	2011	0.143016	68.0596	4.52421	8	72.9379	2.9
Algeria	2012	0.185903	67.9544	8.89145	8	77.536	3.4
Algeria	2013	0.301753	71.7297	3.25424	8	79.3684	2.8
Algeria	2014	0.676075	79.3095	2.91693	8	80.579	3.8
Algeria	2015	0.964842	82.0007	4.78445	8	100.691	3.7
Algeria	2016	1.1217	78.8372	6.39769	8	109.443	3.2
Algeria	2017	1.27491	80.5321	5.59112	8	110.973	1.3
Algeria	2018	1.28769	79.0677	4.26999	8	116.594	1.4
Armenia, Republic of	2011	0.318057	29.8305	7.65001	17.7545	372.501	4.7
Armenia, Republic of	2012	0.74179	31.557	2.55802	17.2301	401.764	7.2
Armenia, Republic of	2013	0.961448	33.9222	5.78967	15.995	409.626	3.3
Armenia, Republic of	2014	1.30451	34.6723	2.98131	16.4087	415.92	3.6
Armenia, Republic of	2015	1.37591	36.7925	3.73169	17.5903	477.918	3.2
Armenia, Republic of	2016	1.41301	43.0229	-1.40361	17.3567	480.488	0.2
Armenia, Republic of	2017	1.57001	46.4154	0.969553	14.406	482.716	7.5
Armenia, Republic of	2018	1.59064	46.2126	2.52023	12.793	482.988	5.2
Bangladesh	2011	-0.0840109	59.8118	11.3952	13.3217	74.1524	6.46438
Bangladesh	2012	0.0286476	60.7425	6.2175	13.9442	81.8627	6.52144
Bangladesh	2013	0.311904	61.3999	7.53041	13.5933	78.1032	6.01361
Bangladesh	2014	0.576383	63.3376	6.99164	12.945	77.6414	6.06106
Bangladesh	2015	1.00019	64.5066	6.19428	11.7092	77.9469	6.55265
Bangladesh	2016	1.32127	65.8483	5.51353	10.4092	78.4681	7.11349
Bangladesh	2017	1.46746	65.6861	5.70207	9.54	80.4375	7.28418
Bangladesh	2018	1.6689	64.3048	5.54362	9.65083	83.4662	7.86371
Costa Rica	2011	-0.190616	49.9137	4.87815	16.1458	505.664	4.3071
Costa Rica	2012	0.0181834	50.1744	4.49556	18.2125	502.901	4.79692
Costa Rica	2013	0.314741	51.7054	5.23119	15.1883	499.767	2.26903
Costa Rica	2014	0.682823	53.9489	4.51935	14.9031	538.317	3.51534
Costa Rica	2015	0.900154	52.1846	0.801857	14.2333	534.566	3.63173
Costa Rica	2016	1.23711	50.5871	-0.0174719	11.6386	544.739	4.24599
Costa Rica	2017	1.28268	48.4473	1.62572	11.3651	567.513	3.39718
Costa Rica	2018	1.28473	47.2185	2.2212	11.1233	576.973	2.63398
Honduras	2011	-0.132199	51.5116	6.76228	18.5575	18.9171	3.83569
Honduras	2012	0.563141	51.0926	5.19619	18.4507	19.5022	4.12869
Honduras	2013	0.836126	53.0862	5.1619	20.0809	20.3538	2.79156
Honduras	2014	0.975189	54.5923	6.12925	20.6122	20.9872	3.05808
Honduras	2015	0.537387	53.0047	3.15783	20.6576	21.9452	3.84008
Honduras	2016	0.774319	56.9626	2.72461	19.3319	22.835	3.89297
Honduras	2017	0.918534	59.0654	3.93436	19.2587	23.4871	4.78803
Honduras	2018	0.897931	59.9618	4.34735	17.8042	23.9027	3.74558
India	2011	0.54076	78.8373	8.85836	10.1667	46.6705	5.24134
India	2012	0.445591	76.9132	9.31245	10.6042	53.4372	5.45636
India	2013	0.664141	78.1822	10.9076	10.2917	58.5978	6.38611
India	2014	0.896514	77.8994	6.35319	10.25	61.0295	7.41023
India	2015	1.06039	78.0119	5.87243	10.0083	64.1519	7.99625
India	2016	0.674454	74.6914	4.94103	9.6725	67.1953	8.16953
India	2017	0.72145	74.1227	2.49089	9.50833	65.1216	7.16789
India	2018	0.258519	73.4978	4.8607	9.45417	68.3895	6.81137
Indonesia	2011	0.646316	36.738	5.35605	12.4033	8770.43	6.16978
Indonesia	2012	1.12387	38.3893	4.2795	11.795	9386.63	6.03005
Indonesia	2013	1.30968	39.0755	6.41251	11.6575	10461.2	5.55726
Indonesia	2014	1.35671	39.4839	6.39493	12.605	11865.2	5.00667
Indonesia	2015	1.32191	39.4644	6.36312	12.6625	13389.4	4.87632
Indonesia	2016	1.24372	40.3571	3.52581	11.8883	13308.3	5.03307
Indonesia	2017	1.13745	39.8843	3.8088	11.0733	13380.8	5.06741
Indonesia	2018	1.00939	38.8212	3.19835	10.5367	14236.9	5.17127
Kenya	2011	0.590663	40.8546	14.0225	15.0468	88.8108	6.10826
Kenya	2012	0.722813	40.8622	9.37777	19.7234	84.5296	4.56321
Kenya	2013	0.753466	42.3033	5.71749	17.3135	86.1229	5.87868
Kenya	2014	0.804254	43.2453	6.87815	16.5139	87.9222	5.35713
Kenya	2015	0.82712	42.4351	6.58217	16.0866	98.1785	5.71851
Kenya	2016	0.656735	39.3638	6.29716	16.5596	101.504	5.87895
Kenya	2017	0.751634	36.9696	8.00572	13.6676	103.411	4.86254
Kenya	2018	0.668806	37.4827	4.68982	13.0608	101.302	6.31978
Rwanda	2011	-0.162757	19.8059	3.08017	16.6675	600.307	7.95836
Rwanda	2012	0.562109	19.7558	10.271	16.7017	614.295	8.64156
Rwanda	2013	0.805664	20.8718	5.92427	17.3192	646.636	4.71983
Rwanda	2014	1.00863	22.3898	2.35449	17.2592	681.862	6.1641
Rwanda	2015	1.07241	24.8343	2.5285	17.3333	720.975	8.86794
Rwanda	2016	1.18839	20.8495	7.17434	17.2929	787.252	5.98133
Rwanda	2017	1.22319	19.9686	8.27954	17.1673	831.531	6.11666
Rwanda	2018	1.08981	20	-0.312727	16.9467	861.093	8.60671
Pakistan	2011	-0.186767	48.1001	11.9168	14.4192	86.3434	2.74841
Pakistan	2012	0.0441601	51.4812	9.68235	13.5192	93.3952	3.50703
Pakistan	2013	0.325442	52.2405	7.69216	11.9858	101.629	4.39646
Pakistan	2014	0.588925	51.8274	7.18938	11.73	101.1	4.67471
Pakistan	2015	0.910141	53.3223	2.52933	10.1558	102.769	4.73115
Pakistan	2016	1.21443	57.181	3.76512	8.755	104.769	5.52674
Pakistan	2017	1.48876	57.1821	4.08537	8.21	105.455	5.55428
Pakistan	2018	1.68757	58.3615	5.07806	8.53083	121.824	5.83024
Philippines	2011	-0.86404	59.9635	4.71842	6.66325	43.3131	3.65975
Philippines	2012	-0.393739	58.968	3.02696	5.6795	42.2288	6.68382
Philippines	2013	0.128866	69.8034	2.58269	5.76683	42.4462	7.06402
Philippines	2014	0.778346	71.6781	3.59782	5.52592	44.3952	6.1453
Philippines	2015	1.04883	74.2282	0.674193	5.57825	45.5028	6.06655
Philippines	2016	1.19786	77.3912	1.2537	5.642	47.4925	6.88406
Philippines	2017	1.51464	78.9914	2.85319	5.62725	50.4037	6.67755
Philippines	2018	1.62007	78.1027	5.2116	6.1185	52.6614	6.24374
Ukraine	2011	-0.441167	52.7323	7.95572	15.9472	7.96756	5.46553
Ukraine	2012	-0.942889	55.0449	0.568728	18.3922	7.99103	0.238681
Ukraine	2013	-1.08785	62.039	-0.238949	16.6492	7.993	-0.0267296
Ukraine	2014	-1.23222	60.2885	12.0719	17.718	11.8867	-6.55262
Ukraine	2015	-1.42413	49.9894	48.6999	21.8229	21.8447	-9.77297
Ukraine	2016	-1.48835	46.2277	13.9127	19.2372	25.5513	2.44099
Ukraine	2017	-1.52818	40.513	14.4383	16.3835	26.5966	2.46605
Ukraine	2018	-1.54845	35.9017	10.9519	19.0049	27.2005	3.33549
Malaysia	2011	0.83953	133.891	3.17447	4.915	3.06	5.29391
Malaysia	2012	0.805067	136.804	1.66357	4.78583	3.0888	5.47345
Malaysia	2013	0.940815	140.092	2.10501	4.6125	3.15091	4.69372
Malaysia	2014	0.714779	137.102	3.14299	4.5869	3.27286	6.00672
Malaysia	2015	0.604563	134.925	2.10439	4.58531	3.9055	5.09152
Malaysia	2016	0.378106	130.535	2.09057	4.54432	4.1483	4.44976
Malaysia	2017	0.243409	124.248	3.8712	4.60808	4.30044	5.74183
Malaysia	2018	0.154009	126.645	0.884709	4.92844	4.03513	4.74161
Nicaragua	2011	-0.345407	32.8781	8.08239	10.5378	22.4243	6.31671
Nicaragua	2012	-0.0391354	33.5315	7.19355	11.9943	23.5467	6.49675
Nicaragua	2013	0.434856	36.2354	7.13547	14.9846	24.7228	4.92679
Nicaragua	2014	0.719251	36.8259	6.03597	13.5379	25.9589	4.78453
Nicaragua	2015	1.11668	38.8567	3.99738	12.0524	27.2568	4.79273
Nicaragua	2016	1.11668	39.4543	3.52317	11.4383	28.621	4.56354
Nicaragua	2017	1.11668	41.8404	3.85067	10.7806	30.0509	4.67579
Nicaragua	2018	1.92246	34.2086	4.94724		31.5532	-3.81606
Mexico	2011	-0.0767462	30.6996	3.40738	4.91583	12.4233	3.66301
Mexico	2012	0.306344	31.3336	4.11151	4.73083	13.1695	3.64232
Mexico	2013	0.373749	32.9703	3.80639	4.25167	12.772	1.35409
Mexico	2014	0.590741	34.457	4.01862	3.55167	13.2925	2.80434
Mexico	2015	0.873977	36.4513	2.72064	3.4225	15.8483	3.28799
Mexico	2016	1.0958	37.8142	2.82171	4.71833	18.6641	2.91055
Mexico	2017	1.26576	38.554	6.04146	7.33917	18.9265	2.11808
Mexico	2018	1.63359	37.8557	4.89935	8.08083	19.2443	2.13596
Mozambique	2011	0.316594	37.6749	10.351	19.0996	29.0676	7.40367
Mozambique	2012	0.568087	42.9471	2.091	16.8135	28.373	7.25844
Mozambique	2013	0.586544	44.8797	4.208	15.3206	30.1041	6.96361
Mozambique	2014	0.853909	49.7332	2.287	14.7979	31.3527	7.39851
Mozambique	2015	1.02955	56.3592	3.55	14.8665	39.9825	6.72328
Mozambique	2016	1.11089	53.4358	19.85	21.176	63.0562	3.82421
Mozambique	2017	1.04596	47.9632	15.11	27.8561	63.5843	3.74132
Mozambique	2018	0.983339	48.8555	3.91		60.3262	3.42817
Uganda	2011	0.131247	22.6461	16.5643	21.8333	2522.8	9.39167
Uganda	2012	0.425218	20.7296	12.679	26.1501	2504.56	3.83746
Uganda	2013	0.926696	21.1426	4.90521	23.2836	2586.89	3.58691
Uganda	2014	0.781441	22.295	3.07571	21.5842	2599.79	5.10631
Uganda	2015	1.02699	22.5541	5.58969	22.6014	3240.65	5.18786
Uganda	2016	1.09616	23.0824	5.70638	23.8861	3420.1	4.781
Uganda	2017	0.98549	23.5651	5.20972	21.2787	3611.22	3.86302
Uganda	2018	1.08924	23.2699	2.61601	19.8466	3727.07	6.15235
Argentina	2011	-0.0798958	24.3288	9.46569	14.0875	4.11014	6.00395
Argentina	2012	0.270286	27.0947	10.0303	14.0608	4.53693	-1.02642
Argentina	2013	0.689094	27.1269	10.26	17.1492	5.45935	2.40532
Argentina	2014	0.821311	25.7525	38	24.0092	8.07528	-2.51262
Argentina	2015	0.934105	27.6408	26.7	24.9158	9.23319	2.73116
Argentina	2016	1.09452	28.3139	41.2	31.2325	14.7582	-2.08033
Argentina	2017	1.2558	28.4702	25.68	26.5808	16.5627	2.66859
Argentina	2018	1.56987	27.2693	34.28	37.3912	28.095	-2.48179
Ecuador	2011	-0.264233	35.5638	4.47453	8.17	1	7.86814
Ecuador	2012	-0.143647	37.504	5.10172	8.17	1	5.64196
Ecuador	2013	-0.0028963	39.5013	2.72178	8.17	1	4.94651
Ecuador	2014	0.28028	42.4588	3.58922	8.19	1	3.78887
Ecuador	2015	0.408152	41.4008	3.96665	9.12	1	0.0988726
Ecuador	2016	0.447029	48.3455	1.72826	8.1	1	-1.22638
Ecuador	2017	0.375496	36.7968	0.417336	7.83	1	2.36839
Ecuador	2018	0.499467	37.345	-0.224103	8.69	1	1.37713
Jamaica	2011	-0.263027	50.8794	7.52969	19.5093	85.8935	1.73038
Jamaica	2012	-0.395061	47.0502	6.89825	17.6283	88.7498	-0.613636
Jamaica	2013	-0.854182	50.5913	9.3444	17.7165	100.398	0.501561
Jamaica	2014	-1.61145	56.5869	8.29001	17.217	110.935	0.691478
Jamaica	2015	-1.5137	60.7831	3.67589	16.9765	116.97	0.922682
Jamaica	2016	-1.59535	63.1921	2.34976	16.4885	125.095	1.37564
Jamaica	2017	0.511381	63.1921	4.37751	14.9051	127.965	1.00337
Jamaica	2018	1.31756	63.1921	3.73872	14.0941	128.872	1.94088
Mauritius	2011	0.717058	96.6398	6.52249	8.91667	28.706	4.07754
Mauritius	2012	0.953976	98.5664	3.85216	8.66667	30.05	3.49612
Mauritius	2013	1.19088	98.1771	3.5433	8.5	30.7014	3.36041
Mauritius	2014	1.38042	101.401	3.21769	8.5	30.6216	3.74458
Mauritius	2015	1.09612	106.857	1.28655	8.5	35.0567	3.55307
Mauritius	2016	0.527532	109.896	0.977675	8.5	35.5419	3.83793
Mauritius	2017	-0.277979	114.191	3.667	8.5	34.4814	3.81415
Mauritius	2018	-0.941337	115.015	3.21605	8.5	33.9344	3.77382
Peru	2011	0.151826	38.1571	3.36931	18.6779	2.7541	6.32719
Peru	2012	0.548469	40.8564	3.65571	19.2369	2.63759	6.13972
Peru	2013	0.698194	44.4877	2.80672	18.1393	2.7019	5.85252
Peru	2014	0.942483	45.0348	3.24496	15.7433	2.83904	2.38216
Peru	2015	1.09484	48.2179	3.54929	16.1058	3.18444	3.25224
Peru	2016	1.0712	46.224	3.59211	16.4662	3.37506	3.95332
Peru	2017	0.895205	47.6441	2.80284	15.75	3.26049	2.51884
Peru	2018	0.771746	47.2501	1.31765	14.296	3.2866	3.97694
South Africa	2011	0.725089	74.6356	5.01716	9	7.26113	3.28417
South Africa	2012	0.54677	72.9424	5.72394	8.75	8.20997	2.21335
South Africa	2013	0.619855	71.0136	5.7764	8.5	9.65506	2.4852
South Africa	2014	1.00895	70.8703	6.13602	9.125	10.55	1.84699
South Africa	2015	0.782809	73.4657	4.50921	9.41667	13.29	1.19373
South Africa	2016	0.623256	72.4045	6.5946	10.4583	13.71	0.399088
South Africa	2017	0.753564	72.1801	5.18108	10.375	14.46	1.41451
South Africa	2018	0.616179	72.7763	4.50458	10.0833	13.76	0.787056
Thailand	2011	0.244492	119.926	3.80879	5.06757	30.4917	0.839959
Thailand	2012	0.56698	121.117	3.0149	5.18731	31.0831	7.24279
Thailand	2013	0.895828	124.369	2.18489	5.06043	30.726	2.68738
Thailand	2014	1.23363	127.05	1.89514	4.94915	32.4798	0.984414
Thailand	2015	1.3494	127.731	-0.900425	4.73187	34.2477	3.1339
Thailand	2016	1.37855	125.705	0.18815	4.46835	35.2964	3.35649
Thailand	2017	1.56887	124.339	0.665632	4.41658	33.9398	4.02409
Thailand	2018	1.50412	123.248	1.0639	4.14667	32.3102	4.12923
Turkey	2011	0.294329	51.0147	6.47188	17	1.67495	11.1135
Turkey	2012	0.522795	50.0443	8.89157	13.5	1.796	4.78994
Turkey	2013	0.972887	52.5881	7.49309	10.25	1.90377	8.49131
Turkey	2014	1.08741	51.7556	8.85457	9	2.18854	5.16669
Turkey	2015	1.06975	52.7173	7.67085	9	2.72001	6.08589
Turkey	2016	0.836722	55.6045	7.77513	8.75	3.02013	3.18383
Turkey	2017	0.701128	54.3253	11.1443	8.75	3.64813	7.47087
Turkey	2018	0.641305	53.9808	16.3325	18.5	4.82837	2.82678
Namibia	2011	0.185063	64.0491	5.0056	8.73	7.26113	5.09134
Namibia	2012	0.262172	57.2398	6.722	8.65188	8.20997	5.06168
Namibia	2013	0.454946	56.6543	5.60093	8.28917	9.65506	5.61472
Namibia	2014	0.917599	53.5919	5.34953	8.69917	10.8527	6.35168
Namibia	2015	1.11037	54.5925	3.39566	9.32417	12.8819	6.08638
Namibia	2016	2.30557	51.7751	6.7278	9.86693	14.7088	1.12317
Namibia	2017	-0.431809	52.1262	6.14392	10.0437	13.3129	-0.867877
Namibia	2018	0.223618	54.3113	4.28857	10.1422	13.2339	-0.546332
North Macedonia, Republic of	2011	0.380801	52.8196	3.90475	9.60034	44.2308	2.33989
North Macedonia, Republic of	2012	0.292686	54.1445	3.31606	9.06831	47.8903	-0.455923
North Macedonia, Republic of	2013	0.534447	51.6599	2.785	8.48633	46.3953	2.92473
North Macedonia, Republic of	2014	0.619885	53.5237	-0.281705	7.76515	46.4371	3.62964
North Macedonia, Republic of	2015	0.899018	54.4005	-0.29992	7.45628	55.5371	3.85561
North Macedonia, Republic of	2016	0.862765	54.1697	-0.239291	7.0176	55.7317	2.84844
North Macedonia, Republic of	2017	0.83165	54.6527	1.35162	6.60666	54.6655	0.240521
North Macedonia, Republic of	2018	0.8543	56.5547	1.45831	6.10692	52.1071	2.66459
Georgia	2011	0.125477	29.1563	8.54	14.9952	1.6865	7.4
Georgia	2012	0.78852	30.2046	-0.94	14.8085	1.65126	6.4
Georgia	2013	1.03071	36.6391	-0.15	13.5949	1.66335	3.6
Georgia	2014	1.18244	38.3864	3.07	11.9097	1.76567	4.4
Georgia	2015	1.12855	42.0207	4	12.4885	2.26934	3
Georgia	2016	1.35352	47.1522	2.14	12.6209	2.36673	2.9
Georgia	2017	1.43206	48.6603	6.04	11.4854	2.50954	4.8
Georgia	2018	1.50682	51.4268	2.62	11.1194	2.53411	4.8
Moldova	2011	0.380492	41.5844	7.68725	14.438	11.7386	5.81817
Moldova	2012	0.70934	47.0479	4.54633	13.4182	12.1114	-0.589734
Moldova	2013	1.07514	52.5232	4.59788	12.2942	12.5868	9.04387
Moldova	2014	1.42654	49.4248	5.08879	11.0125	14.0356	4.99963
Moldova	2015	0.927535	43.9134	9.67624	14.1492	18.8185	-0.338235
Moldova	2016	1.26177	43.8696	6.35931	14.276	19.9238	4.40889
Moldova	2017	1.5068	43.0766	6.57023	10.3627	18.499	4.69079
Moldova	2018	1.68875	43.7826	3.04505	8.8475	16.8021	3.4
Madagascar	2011	-0.158974	26.0146	9.48254	52.5	2025.12	1.57843
Madagascar	2012	0.0441027	25.7483	5.71384	56.125	2194.97	3.01115
Madagascar	2013	0.19249	24.8357	5.82643	58.98	2206.91	2.30038
Madagascar	2014	0.520535	24.9748	6.08041	60	2414.81	3.3392
Madagascar	2015	0.856391	26.2413	7.40419	56.7167	2933.51	3.1323
Madagascar	2016	1.24692	28.0936	6.6548	60	3176.54	3.99315
Madagascar	2017	1.62964	29.3758	8.28422	60	3116.11	3.93331
Madagascar	2018	1.62964	29.1243	7.29152	55.3896	3334.75	4.56479
